# Supplementary material for: Neural network assisted Kalman filter for INS/UWB integrated seamless quadrotor localization
Source: PeerJ Comput Sci. 2021 Jul 14;7:e630. doi: 10.7717/peerj-cs.630 (PMC8293925; doi:10.7717/peerj-cs.630)
Supplement: Supplemental Information 1 [file peerj-cs-07-630-s001.xlsx]

## Sheet: Sheet1
3.81417	0.883738	2.7418	5.42956	2.69784	3.85105
3.81417	0.883738	2.7418	5.32241	2.66362	3.82912
3.81417	0.883738	2.7418	5.32241	2.66362	3.82912
3.75046	0.886255	2.7418	5.32241	2.66362	3.82912
3.75046	0.886255	2.73252	5.35896	2.69378	3.82912
3.75046	0.886255	2.73252	5.35896	2.69378	3.80753
3.76045	0.875254	2.73252	5.35896	2.69378	3.80753
3.76045	0.875254	2.7371	5.34256	2.69378	3.80753
3.76045	0.875254	2.7371	5.34256	2.67142	3.7913
3.7896	0.875254	2.7371	5.34256	2.67142	3.7913
3.7896	0.887905	2.72778	5.34256	2.67142	3.7913
3.7896	0.887905	2.72778	5.36098	2.71983	3.7913
3.7896	0.887905	2.72778	5.36098	2.71983	3.83395
3.76201	0.875954	2.72778	5.36098	2.71983	3.83395
3.76201	0.875954	2.73208	5.37205	2.63011	3.83395
3.76201	0.875954	2.73208	5.37205	2.63011	3.76283
3.74751	0.875954	2.73208	5.37205	2.63011	3.76283
3.74751	0.839947	2.73721	5.35182	2.63011	3.76283
3.74751	0.839947	2.73721	5.35182	2.65241	3.82018
3.74751	0.839947	2.73721	5.35182	2.65241	3.82018
3.78835	0.843193	2.73329	5.35182	2.65241	3.82018
3.78835	0.843193	2.73329	5.30423	2.64189	3.82018
3.78835	0.843193	2.73329	5.30423	2.64189	3.8169
3.81496	0.878771	2.73329	5.30423	2.64189	3.8169
3.81496	0.878771	2.72994	5.29511	2.64189	3.8169
3.81496	0.878771	2.72994	5.29511	2.69619	3.83204
3.82093	0.878771	2.72994	5.29511	2.69619	3.83204
3.82093	0.892373	2.71736	5.29511	2.69619	3.83204
3.82093	0.892373	2.71736	5.25547	2.69366	3.80194
3.82093	0.892373	2.71736	5.25547	2.69366	3.80194
3.96989	0.900652	2.70924	5.25547	2.69366	3.80194
3.96989	0.900652	2.70924	5.23934	3.26299	3.80194
3.96989	0.900652	2.70924	5.23934	3.26299	3.81965
4.00663	0.874729	2.70924	5.23934	3.26299	3.81965
4.00663	0.874729	2.72579	5.25465	3.26299	3.81965
4.00663	0.874729	2.72579	5.25465	3.00918	3.82407
4.01278	0.874729	2.72579	5.25465	3.00918	3.82407
4.01278	0.912262	2.71176	5.25465	3.00918	3.82407
4.01278	0.912262	2.71176	5.23146	3.05178	3.84703
4.01278	0.912262	2.71176	5.23146	3.05178	3.84703
4.01022	0.910007	2.71176	5.23146	3.05178	3.84703
4.01022	0.910007	2.74329	5.24397	3.06167	3.84703
4.01022	0.910007	2.74329	5.24397	3.06167	3.86573
3.82308	0.910007	2.74329	5.24397	3.06167	3.86573
3.82308	0.847548	2.74363	5.24397	3.06167	3.86573
3.82308	0.847548	2.74363	5.24397	2.89313	3.85218
3.61188	0.847548	2.74363	5.24397	2.89313	3.85218
3.61188	0.87311	2.74273	5.24397	2.89313	3.85218
3.61188	0.87311	2.74273	5.24397	2.81363	3.85218
3.61188	0.87311	2.74273	5.24397	2.81363	3.79436
3.56645	0.832743	2.74273	5.24397	2.81363	3.79436
3.56645	0.832743	2.75661	5.24397	2.81363	3.79436
3.56645	0.832743	2.75661	5.24397	2.80213	3.79514
3.59448	0.832743	2.75661	5.24397	2.80213	3.79514
3.59448	0.823268	2.75387	5.24397	2.80213	3.79514
3.59448	0.823268	2.75387	5.24397	2.8898	3.8209
3.59448	0.823268	2.75387	5.24397	2.8898	3.8209
3.68473	0.846495	2.70327	5.24397	2.8898	3.8209
3.68473	0.846495	2.70327	5.24397	2.9837	3.8209
3.68473	0.846495	2.70327	5.24397	2.9837	3.83698
3.63484	0.826247	2.70327	5.24397	2.9837	3.83698
3.63484	0.826247	2.7589	5.24397	2.9837	3.83698
3.63484	0.826247	2.7589	5.24397	3.00022	3.82409
3.57403	0.826247	2.7589	5.24397	3.00022	3.82409
3.57403	0.821143	2.76807	5.24397	3.00022	3.82409
3.57403	0.821143	2.76807	5.24397	2.77226	3.83407
3.57403	0.821143	2.76807	5.24397	2.77226	3.83407
3.59552	0.849253	2.76807	5.24397	2.77226	3.83407
3.59552	0.849253	2.757	5.24397	2.76824	3.83407
3.59552	0.849253	2.757	5.24397	2.76824	3.78725
3.63238	0.813731	2.757	5.24397	2.76824	3.78725
3.63238	0.813731	2.72323	5.24397	2.76824	3.78725
3.63238	0.813731	2.72323	5.24397	2.78407	3.79057
3.66579	0.813731	2.72323	5.24397	2.78407	3.79057
3.66579	0.79392	2.67887	5.24397	2.78407	3.79057
3.66579	0.79392	2.67887	6.19587	2.80214	3.79057
3.66579	0.79392	2.67887	6.19587	2.80214	3.81449
3.72757	0.776438	2.67887	6.19587	2.80214	3.81449
3.72757	0.776438	2.74871	6.19587	2.78203	3.81449
3.72757	0.776438	2.74871	6.19587	2.78203	3.76328
3.7037	0.776438	2.74871	6.19587	2.78203	3.76328
3.7037	0.813261	2.70505	5.94766	2.78203	3.76328
3.7037	0.813261	2.70505	5.94766	2.86256	3.83134
3.7037	0.813261	2.70505	5.94766	2.86256	3.83134
3.64423	0.822593	2.61957	5.94766	2.86256	3.83134
3.64423	0.822593	2.61957	5.94766	2.74027	3.83134
3.64423	0.822593	2.61957	5.94766	2.74027	3.80328
3.57172	0.86561	2.61957	5.94766	2.74027	3.80328
3.57172	0.86561	2.61175	5.94766	2.74027	3.80328
3.57172	0.86561	2.61175	5.94766	2.81506	3.78135
3.63071	0.86561	2.61175	5.94766	2.81506	3.78135
3.63071	0.843192	2.63832	5.94766	2.81506	3.78135
3.63071	0.843192	2.63832	5.94766	2.77493	3.76486
3.63071	0.843192	2.63832	5.94766	2.77493	3.76486
3.69541	0.852923	2.6203	5.94766	2.77493	3.76486
3.69541	0.852923	2.6203	5.94766	2.81601	3.76486
3.69541	0.852923	2.6203	5.94766	2.81601	3.80595
3.75114	0.879166	2.6203	5.94766	2.81601	3.80595
3.75114	0.879166	2.56856	5.94766	2.81601	3.80595
3.75114	0.879166	2.56856	5.94766	2.80138	3.79022
3.79393	0.879166	2.56856	5.94766	2.80138	3.79022
3.79393	0.909174	2.6002	5.94766	2.80138	3.79022
3.79393	0.909174	2.6002	6.06056	2.83722	3.7995
3.79393	0.909174	2.6002	6.06056	2.83722	3.7995
3.69797	0.902966	2.6002	6.06056	2.83722	3.7995
3.69797	0.902966	2.642	6.06056	2.7816	3.7995
3.69797	0.902966	2.642	6.06056	2.7816	3.78951
3.69178	0.902966	2.642	6.06056	2.7816	3.78951
3.69178	0.957717	2.68456	5.97828	2.7816	3.78951
3.69178	0.957717	2.68456	5.97828	2.7295	3.82925
3.72114	0.957717	2.68456	5.97828	2.7295	3.82925
3.72114	0.956673	2.61713	5.97828	2.7295	3.82925
3.72114	0.956673	2.61713	5.97828	2.7694	3.82925
3.72114	0.956673	2.61713	5.97828	2.7694	3.79184
3.75923	0.996974	2.61713	5.97828	2.7694	3.79184
3.75923	0.996974	2.55184	5.97828	2.7694	3.79184
3.75923	0.996974	2.55184	5.97828	2.79689	3.78375
3.83952	0.996974	2.55184	5.97828	2.79689	3.78375
3.83952	0.989177	2.53888	5.97828	2.79689	3.78375
3.83952	0.989177	2.53888	5.97828	2.80782	3.85339
3.83952	0.989177	2.53888	5.97828	2.80782	3.85339
3.89268	0.999482	2.52558	5.97828	2.80782	3.85339
3.89268	0.999482	2.52558	5.97828	2.78894	3.85339
3.89268	0.999482	2.52558	5.97828	2.78894	3.81065
3.6054	0.944583	2.52558	5.97828	2.78894	3.81065
3.6054	0.944583	2.48118	5.97828	2.78894	3.81065
3.6054	0.944583	2.48118	5.97828	2.78586	3.79949
3.63109	0.944583	2.48118	5.97828	2.78586	3.79949
3.63109	1.00139	2.48108	5.97828	2.78586	3.79949
3.63109	1.00139	2.48108	5.97828	2.82176	3.84085
3.63109	1.00139	2.48108	5.97828	2.82176	3.84085
3.78559	1.02098	2.48108	5.97828	2.82176	3.84085
3.78559	1.02098	2.61228	5.97828	2.84703	3.84085
3.78559	1.02098	2.61228	5.97828	2.84703	3.81193
3.71456	1.02963	2.61228	5.97828	2.84703	3.81193
3.71456	1.02963	2.6018	5.97828	2.84703	3.81193
3.71456	1.02963	2.6018	5.97828	2.83	3.83637
3.63513	1.02963	2.6018	5.97828	2.83	3.83637
3.63513	0.968603	2.56281	5.97828	2.83	3.83637
3.63513	0.968603	2.56281	5.97828	2.88587	3.83637
3.63513	0.968603	2.56281	5.97828	2.88587	3.82354
3.71038	0.967424	2.56281	5.97828	2.88587	3.82354
3.71038	0.967424	2.53662	5.97828	2.88494	3.82354
3.71038	0.967424	2.53662	5.97828	2.88494	3.83493
3.68793	0.967424	2.53662	5.97828	2.88494	3.83493
3.68793	0.949447	2.4655	5.97828	2.88494	3.83493
3.68793	0.949447	2.4655	5.97828	2.8613	3.83805
3.68793	0.949447	2.4655	5.97828	2.8613	3.83805
3.63002	0.947045	2.453	5.97828	2.8613	3.83805
3.63002	0.947045	2.453	5.97828	2.84595	3.83805
3.63002	0.947045	2.453	5.97828	2.84595	3.82687
3.65439	0.940584	2.453	5.97828	2.84595	3.82687
3.65439	0.940584	2.42379	5.97828	2.84595	3.82687
3.65439	0.940584	2.42379	5.97828	2.80301	3.8602
3.66765	0.940584	2.42379	5.97828	2.80301	3.8602
3.66765	0.929493	2.42321	5.97828	2.80301	3.8602
3.66765	0.929493	2.42321	5.8507	2.82926	3.8193
3.66765	0.929493	2.42321	5.8507	2.82926	3.8193
3.63414	0.950778	2.42418	5.8507	2.82926	3.8193
3.63414	0.950778	2.42418	5.34753	2.84453	3.8193
3.63414	0.950778	2.42418	5.34753	2.84453	3.85598
3.68256	0.94762	2.42418	5.34753	2.84453	3.85598
3.68256	0.94762	2.43261	5.482	2.84453	3.85598
3.68256	0.94762	2.43261	5.482	2.88678	3.90436
3.65369	0.94762	2.43261	5.482	2.88678	3.90436
3.65369	0.948291	2.40722	5.482	2.88678	3.90436
3.65369	0.948291	2.40722	5.51875	2.83573	3.96892
3.65369	0.948291	2.40722	5.51875	2.83573	3.96892
3.58645	0.96953	2.40722	5.51875	2.83573	3.96892
3.58645	0.96953	2.43799	5.45824	2.82434	3.96892
3.58645	0.96953	2.43799	5.45824	2.82434	3.92245
3.46247	0.96953	2.43799	5.45824	2.82434	3.92245
3.46247	0.914433	2.42636	5.47275	2.82434	3.92245
3.46247	0.914433	2.42636	5.47275	2.83404	3.88796
3.53048	0.914433	2.42636	5.47275	2.83404	3.88796
3.53048	0.943342	2.42036	5.47275	2.83404	3.88796
3.53048	0.943342	2.42036	5.44189	2.85453	3.88796
3.53048	0.943342	2.42036	5.44189	2.85453	3.90822
3.52244	0.971715	2.42036	5.44189	2.85453	3.90822
3.52244	0.971715	2.44129	5.04988	2.85453	3.90822
3.52244	0.971715	2.44129	5.04988	2.86533	3.91783
3.57797	0.971715	2.44129	5.04988	2.86533	3.91783
3.57797	1.0151	2.41924	5.2005	2.86533	3.91783
3.57797	1.0151	2.41924	5.2005	2.88016	3.9257
3.57797	1.0151	2.41924	5.2005	2.88016	3.9257
3.54431	1.01432	2.4098	5.2005	2.88016	3.9257
3.54431	1.01432	2.4098	5.21901	2.88028	3.9257
3.54431	1.01432	2.4098	5.21901	2.88028	3.88023
3.60776	0.996343	2.4098	5.21901	2.88028	3.88023
3.60776	0.996343	2.38481	5.12851	2.88028	3.88023
3.60776	0.996343	2.38481	5.12851	2.8233	3.89101
3.61948	0.996343	2.38481	5.12851	2.8233	3.89101
3.61948	1.04371	2.36774	5.12851	2.8233	3.89101
3.61948	1.04371	2.36774	5.04812	2.8635	3.92487
3.61948	1.04371	2.36774	5.04812	2.8635	3.92487
3.60222	1.04555	2.36774	5.04812	2.8635	3.92487
3.60222	1.04555	2.32562	5.04427	2.9105	3.92487
3.60222	1.04555	2.32562	5.04427	2.9105	4.21483
3.54362	1.05596	2.32562	5.04427	2.9105	4.21483
3.54362	1.05596	2.32143	5.3416	2.9105	4.21483
3.54362	1.05596	2.32143	5.3416	2.89771	4.42952
3.52827	1.05596	2.32143	5.3416	2.89771	4.42952
3.52827	1.03998	2.32024	5.3416	2.89771	4.42952
3.52827	1.03998	2.32024	5.3416	2.87713	4.42952
3.52827	1.03998	2.32024	5.3416	2.87713	4.34089
3.52422	0.994485	2.32024	5.3416	2.87713	4.34089
3.52422	0.994485	2.26162	5.1657	2.89774	4.34089
3.52422	0.994485	2.26162	5.1657	2.89774	3.9831
3.4552	0.994485	2.26162	5.1657	2.89774	3.9831
3.4552	0.966631	2.27146	5.44702	2.89774	3.9831
3.4552	0.966631	2.27146	5.44702	2.88792	3.88655
3.4552	0.966631	2.27146	5.44702	2.88792	3.88655
3.45788	0.965444	2.19617	5.44702	2.88792	3.88655
3.45788	0.965444	2.19617	5.81677	2.89549	3.88655
3.45788	0.965444	2.19617	5.81677	2.89549	3.8479
3.51864	0.960615	2.19617	5.81677	2.89549	3.8479
3.51864	0.960615	2.20026	5.64518	2.89549	3.8479
3.51864	0.960615	2.20026	5.64518	2.841	3.79965
3.45344	0.960615	2.20026	5.64518	2.841	3.79965
3.45344	0.957233	2.17211	5.64518	2.841	3.79965
3.45344	0.957233	2.17211	5.42399	2.82384	3.78399
3.45344	0.957233	2.17211	5.42399	2.82384	3.78399
3.48202	1.02865	2.18353	5.42399	2.82384	3.78399
3.48202	1.02865	2.18353	5.34994	2.86192	3.78399
3.48202	1.02865	2.18353	5.34994	2.86192	3.80869
3.4116	1.18665	2.18353	5.34994	2.86192	3.80869
3.4116	1.18665	2.20856	5.29631	2.86192	3.80869
3.4116	1.18665	2.20856	5.29631	2.92689	3.87764
3.45854	1.18665	2.20856	5.29631	2.92689	3.87764
3.45854	1.16255	2.32703	5.29631	2.92689	3.87764
3.45854	1.16255	2.32703	5.2375	3.02557	3.92955
3.45854	1.16255	2.32703	5.2375	3.02557	3.92955
3.462	1.19908	2.32703	5.2375	3.02557	3.92955
3.462	1.19908	2.29295	5.54309	2.96295	3.92955
3.462	1.19908	2.29295	5.54309	2.96295	3.96201
3.47544	1.19908	2.29295	5.54309	2.96295	3.96201
3.47544	1.19765	2.35985	5.84018	2.96295	3.96201
3.47544	1.19765	2.35985	5.84018	3.0307	3.98538
3.43407	1.19765	2.35985	5.84018	3.0307	3.98538
3.43407	1.1698	2.29892	5.84018	3.0307	3.98538
3.43407	1.1698	2.29892	5.35832	2.97652	3.98538
3.43407	1.1698	2.29892	5.35832	2.97652	3.98505
3.4111	1.19152	2.29892	5.35832	2.97652	3.98505
3.4111	1.19152	2.27759	5.35832	2.97652	3.98505
3.4111	1.19152	2.27759	5.35832	2.9994	3.95452
3.4425	1.19152	2.27759	5.35832	2.9994	3.95452
3.4425	1.15595	2.24472	5.60002	2.9994	3.95452
3.4425	1.15595	2.24472	5.60002	2.97312	3.95622
3.4425	1.15595	2.24472	5.60002	2.97312	3.95622
3.41789	1.13851	2.27958	5.60002	2.97312	3.95622
3.41789	1.13851	2.27958	5.24416	2.97464	3.95622
3.41789	1.13851	2.27958	5.24416	2.97464	3.97571
3.38708	1.14322	2.27958	5.24416	2.97464	3.97571
3.38708	1.14322	2.28391	5.19873	2.97464	3.97571
3.38708	1.14322	2.28391	5.19873	2.99741	3.9928
3.42442	1.14322	2.28391	5.19873	2.99741	3.9928
3.42442	1.15463	2.25492	5.19873	2.99741	3.9928
3.42442	1.15463	2.25492	5.23618	2.99174	3.98215
3.42442	1.15463	2.25492	5.23618	2.99174	3.98215
3.49814	1.16369	2.25492	5.23618	2.99174	3.98215
3.49814	1.16369	2.23586	5.23297	2.95834	3.98215
3.49814	1.16369	2.23586	5.23297	2.95834	3.99443
3.33761	1.16215	2.23586	5.23297	2.95834	3.99443
3.33761	1.16215	2.23443	5.29655	2.95834	3.99443
3.33761	1.16215	2.23443	5.29655	2.94042	3.99521
3.33833	1.16215	2.23443	5.29655	2.94042	3.99521
3.33833	1.20472	2.24615	5.29655	2.94042	3.99521
3.33833	1.20472	2.24615	5.17086	2.9694	3.99521
3.33833	1.20472	2.24615	5.17086	2.9694	4.00188
3.36116	1.20383	2.24615	5.17086	2.9694	4.00188
3.36116	1.20383	2.22007	5.08976	3.06601	4.00188
3.36116	1.20383	2.22007	5.08976	3.06601	3.97265
3.40467	1.20383	2.22007	5.08976	3.06601	3.97265
3.40467	1.2265	2.2463	5.80048	3.06601	3.97265
3.40467	1.2265	2.2463	5.80048	3.06577	3.98589
3.40467	1.2265	2.2463	5.80048	3.06577	3.98589
3.34174	1.26203	2.23517	5.80048	3.06577	3.98589
3.34174	1.26203	2.23517	5.72064	3.02255	3.98589
3.34174	1.26203	2.23517	5.72064	3.02255	3.99643
3.33394	1.25366	2.23517	5.72064	3.02255	3.99643
3.33394	1.25366	2.20583	5.71101	3.02255	3.99643
3.33394	1.25366	2.20583	5.71101	3.11732	3.98292
3.32627	1.25366	2.20583	5.71101	3.11732	3.98292
3.32627	1.27635	2.20107	5.71101	3.11732	3.98292
3.32627	1.27635	2.20107	5.67273	3.05869	4.00653
3.32627	1.27635	2.20107	5.67273	3.05869	4.00653
3.32967	1.25697	2.17048	5.67273	3.05869	4.00653
3.32967	1.25697	2.17048	5.72986	3.09745	4.00653
3.32967	1.25697	2.17048	5.72986	3.09745	3.97468
3.32054	1.25065	2.17048	5.72986	3.09745	3.97468
3.32054	1.25065	2.17003	5.38235	3.09745	3.97468
3.32054	1.25065	2.17003	5.38235	3.07456	4.0034
3.33406	1.25065	2.17003	5.38235	3.07456	4.0034
3.33406	1.24591	2.1387	5.38235	3.07456	4.0034
3.33406	1.24591	2.1387	5.33719	3.04408	4.00004
3.33406	1.24591	2.1387	5.33719	3.04408	4.00004
3.31228	1.31724	2.1387	5.33719	3.04408	4.00004
3.31228	1.31724	2.11385	5.18	3.1086	4.00004
3.31228	1.31724	2.11385	5.18	3.1086	3.9707
3.2809	1.31724	2.11385	5.18	3.1086	3.9707
3.2809	1.27777	2.10146	5.16771	3.1086	3.9707
3.2809	1.27777	2.10146	5.16771	3.08746	3.98728
3.23429	1.27777	2.10146	5.16771	3.08746	3.98728
3.23429	1.29451	2.14103	5.16771	3.08746	3.98728
3.23429	1.29451	2.14103	5.5547	3.10522	3.98728
3.23429	1.29451	2.14103	5.5547	3.10522	4.02086
3.20661	1.31463	2.14103	5.5547	3.10522	4.02086
3.20661	1.31463	2.14015	5.76807	3.10522	4.02086
3.20661	1.31463	2.14015	5.76807	3.02684	3.96263
3.21017	1.31463	2.14015	5.76807	3.02684	3.96263
3.21017	1.33162	2.14646	5.74606	3.02684	3.96263
3.21017	1.33162	2.14646	5.74606	3.02282	3.99058
3.21017	1.33162	2.14646	5.74606	3.02282	3.99058
3.18655	1.32039	2.2064	5.74606	3.02282	3.99058
3.18655	1.32039	2.2064	5.82466	3.05328	3.99058
3.18655	1.32039	2.2064	5.82466	3.05328	4.00083
3.22752	1.34143	2.2064	5.82466	3.05328	4.00083
3.22752	1.34143	2.14825	5.82466	3.05328	4.00083
3.22752	1.34143	2.14825	5.82466	3.08621	4.0222
3.11779	1.34143	2.14825	5.82466	3.08621	4.0222
3.11779	1.35016	2.15132	5.82466	3.08621	4.0222
3.11779	1.35016	2.15132	5.79841	3.07325	4.04792
3.11779	1.35016	2.15132	5.79841	3.07325	4.04792
3.19441	1.35414	2.15132	5.79841	3.07325	4.04792
3.19441	1.35414	2.35726	5.79841	3.06724	4.04792
3.19441	1.35414	2.35726	5.79841	3.06724	4.07265
3.1783	1.35135	2.35726	5.79841	3.06724	4.07265
3.1783	1.35135	2.12302	5.79841	3.06724	4.07265
3.1783	1.35135	2.12302	5.79841	3.02682	4.03866
3.15226	1.35135	2.12302	5.79841	3.02682	4.03866
3.15226	1.35054	2.11214	5.79841	3.02682	4.03866
3.15226	1.35054	2.11214	5.41842	3.04139	4.03866
3.15226	1.35054	2.11214	5.41842	3.04139	4.0622
3.1608	1.35155	2.11214	5.41842	3.04139	4.0622
3.1608	1.35155	2.06888	5.36432	3.0632	4.0622
3.1608	1.35155	2.06888	5.36432	3.0632	4.05083
3.11174	1.35155	2.06888	5.36432	3.0632	4.05083
3.11174	1.34557	2.12368	5.31571	3.0632	4.05083
3.11174	1.34557	2.12368	5.31571	3.06806	4.0464
3.11174	1.34557	2.12368	5.31571	3.06806	4.0464
3.12931	1.34589	2.12249	5.31571	3.06806	4.0464
3.12931	1.34589	2.12249	5.30409	3.07613	4.0464
3.12931	1.34589	2.12249	5.30409	3.07613	4.04107
3.08397	1.31085	2.12249	5.30409	3.07613	4.04107
3.08397	1.31085	2.19604	5.34592	3.07613	4.04107
3.08397	1.31085	2.19604	5.34592	3.08244	4.05982
3.07933	1.31085	2.19604	5.34592	3.08244	4.05982
3.07933	1.37053	2.1517	5.28726	3.08244	4.05982
3.07933	1.37053	2.1517	5.28726	3.08683	4.03501
3.07933	1.37053	2.1517	5.28726	3.08683	4.03501
3.12666	1.37013	2.27488	5.28726	3.08683	4.03501
3.12666	1.37013	2.27488	5.26581	3.06336	4.03501
3.12666	1.37013	2.27488	5.26581	3.06336	4.10989
3.09795	1.38268	2.27488	5.26581	3.06336	4.10989
3.09795	1.38268	2.34321	5.32505	3.06336	4.10989
3.09795	1.38268	2.34321	5.32505	3.06931	4.05231
3.08927	1.38268	2.34321	5.32505	3.06931	4.05231
3.08927	1.41293	2.41043	5.32505	3.06931	4.05231
3.08927	1.41293	2.41043	5.25807	3.05608	4.07242
3.08927	1.41293	2.41043	5.25807	3.05608	4.07242
3.11098	1.38233	2.41043	5.25807	3.05608	4.07242
3.11098	1.38233	2.45887	5.43154	3.07754	4.07242
3.11098	1.38233	2.45887	5.43154	3.07754	4.0628
3.06045	1.38233	2.45887	5.43154	3.07754	4.0628
3.06045	1.41746	2.09768	5.15076	3.07754	4.0628
3.06045	1.41746	2.09768	5.15076	3.03488	4.15274
3.00961	1.41746	2.09768	5.15076	3.03488	4.15274
3.00961	1.4905	1.83125	5.15076	3.03488	4.15274
3.00961	1.4905	1.83125	4.97528	2.98416	4.15274
3.00961	1.4905	1.83125	4.97528	2.98416	4.11747
2.95152	1.49974	1.83125	4.97528	2.98416	4.11747
2.95152	1.49974	1.92351	4.83777	2.98416	4.11747
2.95152	1.49974	1.92351	4.83777	2.9943	4.01604
3.03437	1.49974	1.92351	4.83777	2.9943	4.01604
3.03437	1.50874	1.90737	4.83536	2.9943	4.01604
3.03437	1.50874	1.90737	4.83536	3.06803	4.02606
3.03437	1.50874	1.90737	4.83536	3.06803	4.02606
2.97466	1.58566	1.88821	4.83536	3.06803	4.02606
2.97466	1.58566	1.88821	4.86552	3.06229	4.02606
2.97466	1.58566	1.88821	4.86552	3.06229	4.0465
3.00608	1.72332	1.88821	4.86552	3.06229	4.0465
3.00608	1.72332	1.93028	4.9242	3.06229	4.0465
3.00608	1.72332	1.93028	4.9242	3.08453	4.03351
3.02157	1.72332	1.93028	4.9242	3.08453	4.03351
3.02157	1.18458	1.8564	4.9242	3.08453	4.03351
3.02157	1.18458	1.8564	4.93016	3.07347	4.02221
3.02157	1.18458	1.8564	4.93016	3.07347	4.02221
2.9822	1.33884	1.8564	4.93016	3.07347	4.02221
2.9822	1.33884	1.8251	4.91585	3.07341	4.02221
2.9822	1.33884	1.8251	4.91585	3.07341	4.04794
3.03975	1.45435	1.8251	4.91585	3.07341	4.04794
3.03975	1.45435	1.83356	4.89457	3.07341	4.04794
3.03975	1.45435	1.83356	4.89457	3.04494	4.06516
2.99139	1.45435	1.83356	4.89457	3.04494	4.06516
2.99139	1.65238	1.83579	4.89457	3.04494	4.06516
2.99139	1.65238	1.83579	4.9111	3.04283	4.06516
2.99139	1.65238	1.83579	4.9111	3.04283	4.03857
3.00381	1.69548	1.83579	4.9111	3.04283	4.03857
3.00381	1.69548	1.84147	4.8805	3.04447	4.03857
3.00381	1.69548	1.84147	4.8805	3.04447	4.02411
2.97066	1.69548	1.84147	4.8805	3.04447	4.02411
2.97066	1.77256	1.8445	4.94045	3.04447	4.02411
2.97066	1.77256	1.8445	4.94045	3.05166	4.0136
2.97066	1.77256	1.8445	4.94045	3.05166	4.0136
2.96385	1.45336	1.82268	4.94045	3.05166	4.0136
2.96385	1.45336	1.82268	4.85051	3.04792	4.0136
2.96385	1.45336	1.82268	4.85051	3.04792	3.98871
3.01344	1.45036	1.82268	4.85051	3.04792	3.98871
3.01344	1.45036	1.79661	4.82734	3.04792	3.98871
3.01344	1.45036	1.79661	4.82734	3.05917	4.06985
2.99405	1.45036	1.79661	4.82734	3.05917	4.06985
2.99405	1.10506	1.778	4.83762	3.05917	4.06985
2.99405	1.10506	1.778	4.83762	3.11244	4.07873
2.99405	1.10506	1.778	4.83762	3.11244	4.07873
2.98841	1.766	1.8084	4.83762	3.11244	4.07873
2.98841	1.766	1.8084	4.83318	3.1172	4.07873
2.98841	1.766	1.8084	4.83318	3.1172	4.10788
2.99212	1.76253	1.8084	4.83318	3.1172	4.10788
2.99212	1.76253	1.81405	4.81221	3.1172	4.10788
2.99212	1.76253	1.81405	4.81221	3.11165	4.12416
2.98593	1.76253	1.81405	4.81221	3.11165	4.12416
2.98593	1.71856	1.81864	4.81221	3.11165	4.12416
2.98593	1.71856	1.81864	4.83999	3.08828	4.13167
2.98593	1.71856	1.81864	4.83999	3.08828	4.13167
3.00105	1.7239	1.81864	4.83999	3.08828	4.13167
3.00105	1.7239	1.82712	4.80979	3.10676	4.13167
3.00105	1.7239	1.82712	4.80979	3.10676	4.13044
2.98973	1.71584	1.82712	4.80979	3.10676	4.13044
2.98973	1.71584	1.79826	4.83508	3.10676	4.13044
2.98973	1.71584	1.79826	4.83508	3.1317	4.1474
2.99936	1.71584	1.79826	4.83508	3.1317	4.1474
2.99936	1.65888	1.81032	4.83508	3.1317	4.1474
2.99936	1.65888	1.81032	4.85222	3.14484	4.1474
2.99936	1.65888	1.81032	4.85222	3.14484	4.14007
3.00394	1.66275	1.81032	4.85222	3.14484	4.14007
3.00394	1.66275	1.79868	4.81399	3.1377	4.14007
3.00394	1.66275	1.79868	4.81399	3.1377	4.11129
2.98781	1.66275	1.79868	4.81399	3.1377	4.11129
2.98781	1.61705	1.77296	4.85476	3.1377	4.11129
2.98781	1.61705	1.77296	4.85476	3.13555	4.10512
2.98781	1.61705	1.77296	4.85476	3.13555	4.10512
3.0498	1.62945	1.79903	4.85476	3.13555	4.10512
3.0498	1.62945	1.79903	4.83728	3.1927	4.10512
3.0498	1.62945	1.79903	4.83728	3.1927	4.11972
3.01832	1.62831	1.79903	4.83728	3.1927	4.11972
3.01832	1.62831	1.81831	4.86851	3.1927	4.11972
3.01832	1.62831	1.81831	4.86851	3.19876	4.10323
2.98523	1.62831	1.81831	4.86851	3.19876	4.10323
2.98523	1.58199	1.80553	4.86851	3.19876	4.10323
2.98523	1.58199	1.80553	4.87864	3.16285	4.08774
2.98523	1.58199	1.80553	4.87864	3.16285	4.08774
3.03289	1.61158	1.77647	4.87864	3.16285	4.08774
3.03289	1.61158	1.77647	4.85828	3.17318	4.08774
3.03289	1.61158	1.77647	4.85828	3.17318	4.07826
3.03802	1.53121	1.77647	4.85828	3.17318	4.07826
3.03802	1.53121	1.83703	4.83508	3.17318	4.07826
3.03802	1.53121	1.83703	4.83508	3.16526	4.07706
3.02609	1.53121	1.83703	4.83508	3.16526	4.07706
3.02609	1.51171	1.85272	4.83508	3.16526	4.07706
3.02609	1.51171	1.85272	4.83267	3.17721	4.11038
3.02609	1.51171	1.85272	4.83267	3.17721	4.11038
3.05251	1.62108	1.85272	4.83267	3.17721	4.11038
3.05251	1.62108	1.84585	4.84552	3.13609	4.11038
3.05251	1.62108	1.84585	4.84552	3.13609	4.13952
3.02545	1.62108	1.84585	4.84552	3.13609	4.13952
3.02545	1.67667	1.8418	4.83258	3.13609	4.13952
3.02545	1.67667	1.8418	4.83258	3.16563	4.0889
3.02252	1.67667	1.8418	4.83258	3.16563	4.0889
3.02252	1.64542	1.8227	4.83258	3.16563	4.0889
3.02252	1.64542	1.8227	4.87028	3.2131	4.0889
3.02252	1.64542	1.8227	4.87028	3.2131	4.08618
2.96814	1.65404	1.8227	4.87028	3.2131	4.08618
2.96814	1.65404	1.84227	5.02984	3.2131	4.08618
2.96814	1.65404	1.84227	5.02984	3.25216	4.09971
3.01779	1.65404	1.84227	5.02984	3.25216	4.09971
3.01779	1.6763	1.82497	5.33857	3.25216	4.09971
3.01779	1.6763	1.82497	5.33857	3.29677	4.12603
3.01779	1.6763	1.82497	5.33857	3.29677	4.12603
3.03239	1.62089	1.83453	5.33857	3.29677	4.12603
3.03239	1.62089	1.83453	5.33857	3.32005	4.12603
3.03239	1.62089	1.83453	5.33857	3.32005	4.17294
3.02624	1.69511	1.83453	5.33857	3.32005	4.17294
3.02624	1.69511	1.83184	5.33857	3.32005	4.17294
3.02624	1.69511	1.83184	5.33857	3.20165	4.17298
2.99899	1.69511	1.83184	5.33857	3.20165	4.17298
2.99899	1.62233	1.8292	5.33857	3.20165	4.17298
2.99899	1.62233	1.8292	5.33857	3.33281	4.1755
2.99899	1.62233	1.8292	5.33857	3.33281	4.1755
3.025	1.56796	1.8292	5.33857	3.33281	4.1755
3.025	1.56796	1.83497	5.33857	3.49642	4.1755
3.025	1.56796	1.83497	5.33857	3.49642	4.18992
3.02146	1.53444	1.83497	5.33857	3.49642	4.18992
3.02146	1.53444	1.81861	5.33857	3.49642	4.18992
3.02146	1.53444	1.81861	5.33857	3.33585	4.16756
2.99672	1.53444	1.81861	5.33857	3.33585	4.16756
2.99672	1.5086	1.83807	5.33857	3.33585	4.16756
2.99672	1.5086	1.83807	4.90209	2.96619	4.16756
2.99672	1.5086	1.83807	4.90209	2.96619	4.1511
3.04995	1.54085	1.83807	4.90209	2.96619	4.1511
3.04995	1.54085	1.85338	4.86785	3.09716	4.1511
3.04995	1.54085	1.85338	4.86785	3.09716	4.13749
3.01711	1.54085	1.85338	4.86785	3.09716	4.13749
3.01711	1.51937	1.84706	4.94261	3.09716	4.13749
3.01711	1.51937	1.84706	4.94261	2.96175	4.1962
3.01711	1.51937	1.84706	4.94261	2.96175	4.1962
3.00534	1.51831	1.82034	4.94261	2.96175	4.1962
3.00534	1.51831	1.82034	5.12904	2.98992	4.1962
3.00534	1.51831	1.82034	5.12904	2.98992	4.15297
3.00574	1.51986	1.82034	5.12904	2.98992	4.15297
3.00574	1.51986	1.84739	4.97385	2.98992	4.15297
3.00574	1.51986	1.84739	4.97385	2.99621	4.1354
3.03057	1.51986	1.84739	4.97385	2.99621	4.1354
3.03057	1.528	1.83696	4.97385	2.99621	4.1354
3.03057	1.528	1.83696	4.87723	3.03536	4.11534
3.03057	1.528	1.83696	4.87723	3.03536	4.11534
3.01919	1.49625	1.85144	4.87723	3.03536	4.11534
3.01919	1.49625	1.85144	5.19114	2.99144	4.11534
3.01919	1.49625	1.85144	5.19114	2.99144	4.15408
2.96987	1.5258	1.85144	5.19114	2.99144	4.15408
2.96987	1.5258	1.85287	5.06891	2.99144	4.15408
2.96987	1.5258	1.85287	5.06891	2.99905	4.08542
2.99303	1.5258	1.85287	5.06891	2.99905	4.08542
2.99303	1.5318	1.79925	5.06891	2.99905	4.08542
2.99303	1.5318	1.79925	5.15225	2.9845	4.09753
2.99303	1.5318	1.79925	5.15225	2.9845	4.09753
3.01368	1.53142	1.79925	5.15225	2.9845	4.09753
3.01368	1.53142	1.8118	5.2308	2.99825	4.09753
3.01368	1.53142	1.8118	5.2308	2.99825	4.0124
3.05586	1.53142	1.8118	5.2308	2.99825	4.0124
3.05586	1.54393	1.78802	4.93408	2.99825	4.0124
3.05586	1.54393	1.78802	4.93408	2.99494	3.98933
3.06227	1.54393	1.78802	4.93408	2.99494	3.98933
3.06227	1.5164	1.80705	4.93408	2.99494	3.98933
3.06227	1.5164	1.80705	4.93408	2.96471	3.98933
3.06227	1.5164	1.80705	4.93408	2.96471	3.94302
3.05322	1.56672	1.80705	4.93408	2.96471	3.94302
3.05322	1.56672	1.77186	4.93408	2.96471	3.94302
3.05322	1.56672	1.77186	4.93408	2.96852	3.90149
3.04397	1.56672	1.77186	4.93408	2.96852	3.90149
3.04397	1.59564	1.77216	4.65775	2.96852	3.90149
3.04397	1.59564	1.77216	4.65775	2.96791	3.88722
3.04397	1.59564	1.77216	4.65775	2.96791	3.88722
3.08271	1.59249	1.78761	4.65775	2.96791	3.88722
3.08271	1.59249	1.78761	4.62987	2.98707	3.88722
3.08271	1.59249	1.78761	4.62987	2.98707	3.9603
3.08706	1.58887	1.78761	4.62987	2.98707	3.9603
3.08706	1.58887	1.80637	4.62987	2.98707	3.9603
3.08706	1.58887	1.80637	4.62987	2.95539	3.86728
3.09086	1.58887	1.80637	4.62987	2.95539	3.86728
3.09086	1.59704	1.72894	4.62987	2.95539	3.86728
3.09086	1.59704	1.72894	4.62987	2.96177	3.74831
3.09086	1.59704	1.72894	4.62987	2.96177	3.74831
3.10687	1.4258	1.72894	4.62987	2.96177	3.74831
3.10687	1.4258	1.7288	4.62987	2.9581	3.74831
3.10687	1.4258	1.7288	4.62987	2.9581	3.73393
3.11833	1.50548	1.7288	4.62987	2.9581	3.73393
3.11833	1.50548	1.65673	4.62987	2.9581	3.73393
3.11833	1.50548	1.65673	4.62987	2.95523	3.63111
3.14763	1.50548	1.65673	4.62987	2.95523	3.63111
3.14763	1.67629	1.60273	4.62987	2.95523	3.63111
3.14763	1.67629	1.60273	4.47543	2.93071	3.63111
3.14763	1.67629	1.60273	4.47543	2.93071	4.08272
3.17495	1.68849	1.60273	4.47543	2.93071	4.08272
3.17495	1.68849	1.65682	4.40321	2.93597	4.08272
3.17495	1.68849	1.65682	4.40321	2.93597	3.88751
3.20628	1.68849	1.65682	4.40321	2.93597	3.88751
3.20628	1.77437	1.58614	4.40321	2.93597	3.88751
3.20628	1.77437	1.58614	4.40321	2.89461	3.8444
3.20628	1.77437	1.58614	4.40321	2.89461	3.8444
3.22643	1.73675	1.55645	4.40321	2.89461	3.8444
3.22643	1.73675	1.55645	4.40321	2.90938	3.8444
3.22643	1.73675	1.55645	4.40321	2.90938	3.82371
3.16804	1.71363	1.55645	4.40321	2.90938	3.82371
3.16804	1.71363	1.59591	4.38845	2.90938	3.82371
3.16804	1.71363	1.59591	4.38845	2.86914	3.8417
3.1813	1.71363	1.59591	4.38845	2.86914	3.8417
3.1813	1.73266	1.52535	4.38845	2.86914	3.8417
3.1813	1.73266	1.52535	4.36615	2.87425	3.74336
3.1813	1.73266	1.52535	4.36615	2.87425	3.74336
3.16598	1.7635	1.53021	4.36615	2.87425	3.74336
3.16598	1.7635	1.53021	4.31528	2.90314	3.74336
3.16598	1.7635	1.53021	4.31528	2.90314	3.84868
3.16258	1.74258	1.53021	4.31528	2.90314	3.84868
3.16258	1.74258	1.52748	4.32526	2.90314	3.84868
3.16258	1.74258	1.52748	4.32526	2.92013	3.80859
3.18345	1.74258	1.52748	4.32526	2.92013	3.80859
3.18345	1.80733	1.51087	4.32526	2.92013	3.80859
3.18345	1.80733	1.51087	4.31406	2.93193	3.83734
3.18345	1.80733	1.51087	4.31406	2.93193	3.83734
3.21731	1.84076	1.51087	4.31406	2.93193	3.83734
3.21731	1.84076	1.48369	4.31406	2.99719	3.83734
3.21731	1.84076	1.48369	4.31406	2.99719	3.87138
3.24571	1.84076	1.48369	4.31406	2.99719	3.87138
3.24571	1.8286	1.48894	4.31406	2.99719	3.87138
3.24571	1.8286	1.48894	4.31406	2.9319	3.79551
3.28963	1.8286	1.48894	4.31406	2.9319	3.79551
3.28963	1.80952	1.50072	4.31406	2.9319	3.79551
3.28963	1.80952	1.50072	4.31406	2.88691	3.79551
3.28963	1.80952	1.50072	4.31406	2.88691	3.79783
3.33201	1.85061	1.50072	4.31406	2.88691	3.79783
3.33201	1.85061	1.47825	4.31406	2.88691	3.79783
3.33201	1.85061	1.47825	4.31406	2.88691	3.85176
3.30034	1.85061	1.47825	4.31406	2.88691	3.85176
3.30034	1.90319	1.50577	4.31406	2.88691	3.85176
3.30034	1.90319	1.50577	4.31406	2.88691	3.80833
3.30034	1.90319	1.50577	4.31406	2.88691	3.80833
3.30512	1.90319	1.49275	4.31406	2.88691	3.80833
3.30512	1.90319	1.49275	4.31406	2.88691	3.80833
3.30512	1.90319	1.49275	4.31406	2.88691	3.75041
3.32529	1.97515	1.49275	4.31406	2.88691	3.75041
3.32529	1.97515	1.46602	4.31406	2.88691	3.75041
3.32529	1.97515	1.46602	4.31406	2.88691	3.79078
3.32424	1.97515	1.46602	4.31406	2.88691	3.79078
3.32424	1.97686	1.51032	4.31406	2.88691	3.79078
3.32424	1.97686	1.51032	4.31406	2.88691	3.69828
3.32424	1.97686	1.51032	4.31406	2.88691	3.69828
3.33788	1.9566	1.51032	4.31406	2.88691	3.69828
3.33788	1.9566	1.44157	4.31406	2.88691	3.69828
3.33788	1.9566	1.44157	4.31406	2.88691	3.61689
3.33173	2.01926	1.44157	4.31406	2.88691	3.61689
3.33173	2.01926	1.46558	4.31406	2.88691	3.61689
3.33173	2.01926	1.46558	4.31406	2.78792	3.50229
3.29834	2.01926	1.46558	4.31406	2.78792	3.50229
3.29834	2.0192	1.46864	4.31406	2.78792	3.50229
3.29834	2.0192	1.46864	4.31406	2.81873	3.50229
3.29834	2.0192	1.46864	4.31406	2.81873	3.33092
3.29168	1.98805	1.46864	4.31406	2.81873	3.33092
3.29168	1.98805	1.49814	4.20946	2.75836	3.33092
3.29168	1.98805	1.49814	4.20946	2.75836	3.16986
3.29293	1.98805	1.49814	4.20946	2.75836	3.16986
3.29293	1.97745	1.45921	4.18873	2.75836	3.16986
3.29293	1.97745	1.45921	4.18873	2.74197	3.00623
3.29293	1.97745	1.45921	4.18873	2.74197	3.00623
3.27277	2.01007	1.41613	4.18873	2.74197	3.00623
3.27277	2.01007	1.41613	4.17101	2.73942	3.00623
3.27277	2.01007	1.41613	4.17101	2.73942	3.15061
3.2311	2.00103	1.41613	4.17101	2.73942	3.15061
3.2311	2.00103	1.47754	4.1329	2.73942	3.15061
3.2311	2.00103	1.47754	4.1329	2.76782	3.18367
3.30529	2.00103	1.47754	4.1329	2.76782	3.18367
3.30529	2.01574	1.44752	4.1329	2.76782	3.18367
3.30529	2.01574	1.44752	4.10588	2.78463	3.23032
3.30529	2.01574	1.44752	4.10588	2.78463	3.23032
3.28375	2.02257	1.40896	4.10588	2.78463	3.23032
3.28375	2.02257	1.40896	4.07194	2.76673	3.23032
3.28375	2.02257	1.40896	4.07194	2.76673	3.11501
3.30106	2.0747	1.40896	4.07194	2.76673	3.11501
3.30106	2.0747	1.3995	4.06259	2.76673	3.11501
3.30106	2.0747	1.3995	4.06259	2.82077	3.10011
3.34384	2.0747	1.3995	4.06259	2.82077	3.10011
3.34384	2.0762	1.37847	4.06259	2.82077	3.10011
3.34384	2.0762	1.37847	4.06879	2.78729	3.0831
3.34384	2.0762	1.37847	4.06879	2.78729	3.0831
3.35229	2.11252	1.37847	4.06879	2.78729	3.0831
3.35229	2.11252	1.41592	4.04447	2.78053	3.0831
3.35229	2.11252	1.41592	4.04447	2.78053	3.05643
3.35851	2.11252	1.41592	4.04447	2.78053	3.05643
3.35851	2.13527	1.36943	4.04838	2.78053	3.05643
3.35851	2.13527	1.36943	4.04838	2.73513	3.0551
3.3809	2.13527	1.36943	4.04838	2.73513	3.0551
3.3809	2.17581	1.32165	4.04838	2.73513	3.0551
3.3809	2.17581	1.32165	4.0237	2.80646	3.0551
3.3809	2.17581	1.32165	4.0237	2.80646	3.01288
3.35007	2.17588	1.32165	4.0237	2.80646	3.01288
3.35007	2.17588	1.29143	3.98372	2.80646	3.01288
3.35007	2.17588	1.29143	3.98372	2.75485	2.98432
3.43297	2.17588	1.29143	3.98372	2.75485	2.98432
3.43297	2.24079	1.31877	3.96062	2.75485	2.98432
3.43297	2.24079	1.31877	3.96062	2.78513	2.94722
3.43297	2.24079	1.31877	3.96062	2.78513	2.94722
3.45078	2.10238	1.29344	3.96062	2.78513	2.94722
3.45078	2.10238	1.29344	3.9994	2.71608	2.94722
3.45078	2.10238	1.29344	3.9994	2.71608	2.91316
3.45957	2.20539	1.29344	3.9994	2.71608	2.91316
3.45957	2.20539	1.31563	3.99654	2.71608	2.91316
3.45957	2.20539	1.31563	3.99654	2.71078	2.96421
3.4516	2.20539	1.31563	3.99654	2.71078	2.96421
3.4516	2.35194	1.31523	3.99654	2.71078	2.96421
3.4516	2.35194	1.31523	3.9547	2.73684	3.02662
3.4516	2.35194	1.31523	3.9547	2.73684	3.02662
3.51028	2.34602	1.31523	3.9547	2.73684	3.02662
3.51028	2.34602	1.27111	3.98791	2.73013	3.02662
3.51028	2.34602	1.27111	3.98791	2.73013	3.02805
3.51733	2.346	1.27111	3.98791	2.73013	3.02805
3.51733	2.346	1.26669	3.95049	2.73013	3.02805
3.51733	2.346	1.26669	3.95049	2.76461	2.97796
3.54408	2.346	1.26669	3.95049	2.76461	2.97796
3.54408	2.41172	1.28278	3.95049	2.76461	2.97796
3.54408	2.41172	1.28278	3.91422	2.74112	2.97796
3.54408	2.41172	1.28278	3.91422	2.74112	2.8464
3.52732	2.4083	1.28278	3.91422	2.74112	2.8464
3.52732	2.4083	1.27618	3.91127	2.69345	2.8464
3.52732	2.4083	1.27618	3.91127	2.69345	2.85215
3.54546	2.4083	1.27618	3.91127	2.69345	2.85215
3.54546	2.46037	1.21683	3.84266	2.69345	2.85215
3.54546	2.46037	1.21683	3.84266	2.76024	2.83208
3.54546	2.46037	1.21683	3.84266	2.76024	2.83208
3.56542	2.41297	1.2813	3.84266	2.76024	2.83208
3.56542	2.41297	1.2813	3.85331	2.68152	2.83208
3.56542	2.41297	1.2813	3.85331	2.68152	2.77366
3.57427	2.42939	1.2813	3.85331	2.68152	2.77366
3.57427	2.42939	1.22038	3.82819	2.68152	2.77366
3.57427	2.42939	1.22038	3.82819	2.7255	2.73446
3.58469	2.42939	1.22038	3.82819	2.7255	2.73446
3.58469	2.41056	1.23244	3.82819	2.7255	2.73446
3.58469	2.41056	1.23244	3.82288	2.69915	2.69988
3.58469	2.41056	1.23244	3.82288	2.69915	2.69988
3.60716	2.41518	1.23622	3.82288	2.69915	2.69988
3.60716	2.41518	1.23622	3.80056	2.72379	2.69988
3.60716	2.41518	1.23622	3.80056	2.72379	2.75172
3.63152	2.43086	1.23622	3.80056	2.72379	2.75172
3.63152	2.43086	1.24135	3.77263	2.72379	2.75172
3.63152	2.43086	1.24135	3.77263	2.72125	2.69776
3.61061	2.43086	1.24135	3.77263	2.72125	2.69776
3.61061	2.48567	1.24208	3.77263	2.72125	2.69776
3.61061	2.48567	1.24208	3.74435	2.70575	2.65962
3.61061	2.48567	1.24208	3.74435	2.70575	2.65962
3.61689	2.49587	1.24208	3.74435	2.70575	2.65962
3.61689	2.49587	1.2556	3.74088	2.72438	2.65962
3.61689	2.49587	1.2556	3.74088	2.72438	2.65995
3.64305	2.49587	1.2556	3.74088	2.72438	2.65995
3.64305	2.50662	1.2542	3.73328	2.72438	2.65995
3.64305	2.50662	1.2542	3.73328	2.73586	2.66597
3.62996	2.50662	1.2542	3.73328	2.73586	2.66597
3.62996	2.5148	1.23579	3.73328	2.73586	2.66597
3.62996	2.5148	1.23579	3.72121	2.75832	2.66597
3.62996	2.5148	1.23579	3.72121	2.75832	2.65701
3.64647	2.54526	1.23579	3.72121	2.75832	2.65701
3.64647	2.54526	1.24408	3.70701	2.75832	2.65701
3.64647	2.54526	1.24408	3.70701	2.70514	2.60538
3.70924	2.54526	1.24408	3.70701	2.70514	2.60538
3.70924	2.56719	1.24147	3.69535	2.70514	2.60538
3.70924	2.56719	1.24147	3.69535	2.70303	2.53498
3.70924	2.56719	1.24147	3.69535	2.70303	2.53498
3.73211	2.68474	1.20932	3.69535	2.70303	2.53498
3.73211	2.68474	1.20932	3.66141	2.70803	2.53498
3.73211	2.68474	1.20932	3.66141	2.70803	2.4992
3.77379	2.62409	1.20932	3.66141	2.70803	2.4992
3.77379	2.62409	1.22108	3.7176	2.70803	2.4992
3.77379	2.62409	1.22108	3.7176	2.73	2.45075
3.79221	2.62409	1.22108	3.7176	2.73	2.45075
3.79221	2.66257	1.20544	3.7176	2.73	2.45075
3.79221	2.66257	1.20544	3.70346	2.75359	2.48709
3.79221	2.66257	1.20544	3.70346	2.75359	2.48709
3.78613	2.66414	1.20544	3.70346	2.75359	2.48709
3.78613	2.66414	1.19876	3.70516	2.76088	2.48709
3.78613	2.66414	1.19876	3.70516	2.76088	2.39132
3.8129	2.71283	1.19876	3.70516	2.76088	2.39132
3.8129	2.71283	1.20973	3.66045	2.76088	2.39132
3.8129	2.71283	1.20973	3.66045	2.83631	2.42783
3.84919	2.71283	1.20973	3.66045	2.83631	2.42783
3.84919	2.75257	1.21991	3.66045	2.83631	2.42783
3.84919	2.75257	1.21991	3.7	2.78234	2.42783
3.84919	2.75257	1.21991	3.7	2.78234	2.37766
3.90188	2.78815	1.21991	3.7	2.78234	2.37766
3.90188	2.78815	1.17041	3.66855	2.81144	2.37766
3.90188	2.78815	1.17041	3.66855	2.81144	2.34421
3.90897	2.78815	1.17041	3.66855	2.81144	2.34421
3.90897	2.80106	1.18833	3.67033	2.81144	2.34421
3.90897	2.80106	1.18833	3.67033	2.82541	2.34053
3.90897	2.80106	1.18833	3.67033	2.82541	2.34053
3.9422	2.79627	1.21708	3.67033	2.82541	2.34053
3.9422	2.79627	1.21708	3.63363	2.79779	2.34053
3.9422	2.79627	1.21708	3.63363	2.79779	2.36117
3.93663	2.82549	1.21708	3.63363	2.79779	2.36117
3.93663	2.82549	1.23452	3.59831	2.79779	2.36117
3.93663	2.82549	1.23452	3.59831	2.7966	2.33782
4.00678	2.82549	1.23452	3.59831	2.7966	2.33782
4.00678	2.84459	1.20733	3.59831	2.7966	2.33782
4.00678	2.84459	1.20733	3.60866	2.78329	2.30994
4.00678	2.84459	1.20733	3.60866	2.78329	2.30994
3.98798	2.84112	1.25535	3.60866	2.78329	2.30994
3.98798	2.84112	1.25535	3.58141	2.77011	2.30994
3.98798	2.84112	1.25535	3.58141	2.77011	2.29256
4.02979	2.85398	1.25535	3.58141	2.77011	2.29256
4.02979	2.85398	1.25603	3.55618	2.77011	2.29256
4.02979	2.85398	1.25603	3.55618	2.77287	2.28734
3.99596	2.85398	1.25603	3.55618	2.77287	2.28734
3.99596	2.92328	1.24207	3.55618	2.77287	2.28734
3.99596	2.92328	1.24207	3.57704	2.79298	2.21794
3.99596	2.92328	1.24207	3.57704	2.79298	2.21794
4.0334	2.94265	1.24207	3.57704	2.79298	2.21794
4.0334	2.94265	1.26001	3.52047	2.78634	2.21794
4.0334	2.94265	1.26001	3.52047	2.78634	2.17874
4.04415	2.94265	1.26001	3.52047	2.78634	2.17874
4.04415	2.96155	1.26278	3.59064	2.78634	2.17874
4.04415	2.96155	1.26278	3.59064	2.80426	2.284
4.02747	2.96155	1.26278	3.59064	2.80426	2.284
4.02747	2.98567	1.28847	3.59064	2.80426	2.284
4.02747	2.98567	1.28847	3.50117	2.76361	2.284
4.02747	2.98567	1.28847	3.50117	2.76361	2.31222
4.01472	3.04525	1.28847	3.50117	2.76361	2.31222
4.01472	3.04525	1.26502	3.46569	2.76361	2.31222
4.01472	3.04525	1.26502	3.46569	2.76754	2.25431
4.06102	3.04525	1.26502	3.46569	2.76754	2.25431
4.06102	3.0642	1.31478	3.48002	2.76754	2.25431
4.06102	3.0642	1.31478	3.48002	2.76112	2.23041
4.06102	3.0642	1.31478	3.48002	2.76112	2.23041
4.08949	3.12807	1.28589	3.48002	2.76112	2.23041
4.08949	3.12807	1.28589	3.464	2.81118	2.23041
4.08949	3.12807	1.28589	3.464	2.81118	2.20593
4.17249	3.13335	1.28589	3.464	2.81118	2.20593
4.17249	3.13335	1.3183	3.40873	2.81118	2.20593
4.17249	3.13335	1.3183	3.40873	2.7896	2.23852
4.16792	3.13335	1.3183	3.40873	2.7896	2.23852
4.16792	3.06379	1.31914	3.40873	2.7896	2.23852
4.16792	3.06379	1.31914	3.41478	2.75372	2.19922
4.16792	3.06379	1.31914	3.41478	2.75372	2.19922
4.09227	3.10256	1.31914	3.41478	2.75372	2.19922
4.09227	3.10256	1.31334	3.40149	2.75803	2.19922
4.09227	3.10256	1.31334	3.40149	2.75803	2.20699
4.11802	3.17264	1.31334	3.40149	2.75803	2.20699
4.11802	3.17264	1.3392	3.36331	2.75803	2.20699
4.11802	3.17264	1.3392	3.36331	2.79428	2.1981
4.15618	3.17264	1.3392	3.36331	2.79428	2.1981
4.15618	3.20625	1.35554	3.36331	2.79428	2.1981
4.15618	3.20625	1.35554	3.32151	2.77884	2.1981
4.15618	3.20625	1.35554	3.32151	2.77884	2.21507
4.16248	3.24023	1.35554	3.32151	2.77884	2.21507
4.16248	3.24023	1.41768	3.3612	2.78001	2.21507
4.16248	3.24023	1.41768	3.3612	2.78001	2.12694
4.18621	3.24023	1.41768	3.3612	2.78001	2.12694
4.18621	3.27193	1.42268	3.30047	2.78001	2.12694
4.18621	3.27193	1.42268	3.30047	2.80108	2.15306
4.18621	3.27193	1.42268	3.30047	2.80108	2.15306
4.23602	3.29502	1.48427	3.30047	2.80108	2.15306
4.23602	3.29502	1.48427	3.33278	2.83178	2.15306
4.23602	3.29502	1.48427	3.33278	2.83178	2.108
4.2363	3.29219	1.48427	3.33278	2.83178	2.108
4.2363	3.29219	1.42455	3.31478	2.83178	2.108
4.2363	3.29219	1.42455	3.31478	2.8366	2.12111
4.24481	3.29219	1.42455	3.31478	2.8366	2.12111
4.24481	3.26649	1.39515	3.31478	2.8366	2.12111
4.24481	3.26649	1.39515	3.34497	2.83446	1.99617
4.24481	3.26649	1.39515	3.34497	2.83446	1.99617
4.30952	3.29491	1.45078	3.34497	2.83446	1.99617
4.30952	3.29491	1.45078	3.35277	2.84055	1.99617
4.30952	3.29491	1.45078	3.35277	2.84055	2.01747
4.288	3.30686	1.45078	3.35277	2.84055	2.01747
4.288	3.30686	1.44368	3.32724	2.84055	2.01747
4.288	3.30686	1.44368	3.32724	2.85832	2.0436
4.31252	3.30686	1.44368	3.32724	2.85832	2.0436
4.31252	3.31927	1.43057	3.32724	2.85832	2.0436
4.31252	3.31927	1.43057	3.34624	2.92727	2.00268
4.31252	3.31927	1.43057	3.34624	2.92727	2.00268
4.33847	3.38888	1.43057	3.34624	2.92727	2.00268
4.33847	3.38888	1.45172	3.35967	2.89903	2.00268
4.33847	3.38888	1.45172	3.35967	2.89903	2.02475
4.3424	3.38888	1.45172	3.35967	2.89903	2.02475
4.3424	3.37411	1.47468	3.30875	2.89903	2.02475
4.3424	3.37411	1.47468	3.30875	2.89458	2.0203
4.375	3.37411	1.47468	3.30875	2.89458	2.0203
4.375	3.3979	1.42247	3.30875	2.89458	2.0203
4.375	3.3979	1.42247	3.32199	2.91995	2.0203
4.375	3.3979	1.42247	3.32199	2.91995	2.02976
4.38013	3.44243	1.42247	3.32199	2.91995	2.02976
4.38013	3.44243	1.50521	3.28741	2.91995	2.02976
4.38013	3.44243	1.50521	3.28741	2.93176	1.97892
4.38203	3.44243	1.50521	3.28741	2.93176	1.97892
4.38203	3.43165	1.48432	3.27294	2.93176	1.97892
4.38203	3.43165	1.48432	3.27294	2.96614	1.9279
4.38203	3.43165	1.48432	3.27294	2.96614	1.9279
4.40391	3.44691	1.50266	3.27294	2.96614	1.9279
4.40391	3.44691	1.50266	3.25564	2.9472	1.9279
4.40391	3.44691	1.50266	3.25564	2.9472	1.97557
4.42878	3.46984	1.50266	3.25564	2.9472	1.97557
4.42878	3.46984	1.48583	3.22227	2.9472	1.97557
4.42878	3.46984	1.48583	3.22227	2.97312	1.93785
4.44188	3.46984	1.48583	3.22227	2.97312	1.93785
4.44188	3.51724	1.49543	3.22227	2.97312	1.93785
4.44188	3.51724	1.49543	3.2218	2.97165	1.96215
4.49165	3.53429	1.49543	3.2218	2.97165	1.96215
4.49165	3.53429	1.55469	3.18745	3.01156	1.96215
4.49165	3.53429	1.55469	3.18745	3.01156	1.8564
4.49911	3.52485	1.55469	3.18745	3.01156	1.8564
4.5178	3.53181	1.59818	3.1666	3.06353	1.73949
4.55359	3.57508	1.59818	3.1666	3.06353	1.73949
4.55359	3.57508	1.53657	3.15252	3.0672	1.73949
4.55359	3.57508	1.53657	3.15252	3.0672	1.72225
4.56575	3.61132	1.56954	3.17889	3.08822	1.73935
4.56575	3.61132	1.56954	3.17889	3.08822	1.73935
4.61553	3.67416	1.61057	3.17889	3.08822	1.73935
4.61553	3.67416	1.61057	3.14381	3.11106	1.73935
4.61553	3.67416	1.61057	3.14381	3.11106	1.67813
4.62034	3.7036	1.61057	3.14381	3.11106	1.67813
4.62034	3.7036	1.57368	3.18506	3.11106	1.67813
4.62034	3.7036	1.57368	3.18506	3.13041	1.6522
4.63785	3.7036	1.57368	3.18506	3.13041	1.6522
4.63785	3.7475	1.62023	3.18506	3.13041	1.6522
4.63785	3.7475	1.62023	3.10891	3.11265	1.65263
4.63785	3.7475	1.62023	3.10891	3.11265	1.65263
4.65035	3.73345	1.6413	3.10393	3.11456	1.65263
4.65035	3.73345	1.6413	3.10393	3.11456	1.64143
4.67499	3.77968	1.6413	3.10393	3.11456	1.64143
4.67499	3.77968	1.58126	3.13529	3.11456	1.64143
4.67499	3.77968	1.58126	3.13529	3.13817	1.65724
4.74355	3.77968	1.58126	3.13529	3.13817	1.65724
4.74355	3.79452	1.66919	3.13529	3.13817	1.65724
4.74355	3.79452	1.66919	3.13193	3.13155	1.67375
4.74355	3.79452	1.66919	3.13193	3.13155	1.67375
4.67818	3.79247	1.66919	3.13193	3.13155	1.67375
4.67818	3.79247	1.64361	3.11427	3.1452	1.67375
4.67818	3.79247	1.64361	3.11427	3.1452	1.68371
4.66872	3.79247	1.64361	3.11427	3.1452	1.68371
4.66872	3.78929	1.63561	3.14632	3.1452	1.68371
4.66872	3.78929	1.63561	3.14632	3.1313	1.68767
4.71126	3.78929	1.63561	3.14632	3.1313	1.68767
4.71126	3.8017	1.73762	3.14632	3.1313	1.68767
4.71126	3.8017	1.73762	3.11564	3.15201	1.68767
4.71126	3.8017	1.73762	3.11564	3.15201	1.67787
4.71176	3.84035	1.73762	3.11564	3.15201	1.67787
4.71176	3.84035	1.72414	3.13218	3.15201	1.67787
4.71176	3.84035	1.72414	3.13218	3.13587	1.62451
4.84306	3.84035	1.72414	3.13218	3.13587	1.62451
4.84306	3.84139	1.72485	3.13341	3.13587	1.62451
4.84306	3.84139	1.72485	3.13341	3.16581	1.62547
4.84306	3.84139	1.72485	3.13341	3.16581	1.62547
4.76266	3.84344	1.74956	3.13341	3.16581	1.62547
4.76266	3.84344	1.74956	3.09768	3.1913	1.62547
4.76266	3.84344	1.74956	3.09768	3.1913	1.63807
4.75798	3.88088	1.74956	3.09768	3.1913	1.63807
4.75798	3.88088	1.78947	3.09375	3.1913	1.63807
4.75798	3.88088	1.78947	3.09375	3.21195	1.59814
4.75237	3.88088	1.78947	3.09375	3.21195	1.59814
4.75237	3.90465	1.81524	3.09375	3.21195	1.59814
4.75237	3.90465	1.81524	3.05255	3.18929	1.62377
4.75237	3.90465	1.81524	3.05255	3.18929	1.62377
4.77746	3.89103	1.81524	3.05255	3.18929	1.62377
4.77746	3.89103	1.84474	3.05719	3.21187	1.62377
4.77746	3.89103	1.84474	3.05719	3.21187	1.58126
4.80388	3.98745	1.84474	3.05719	3.21187	1.58126
4.80388	3.98745	1.87004	3.07855	3.21187	1.58126
4.80388	3.98745	1.87004	3.07855	3.18708	1.48013
4.81113	3.98745	1.87004	3.07855	3.18708	1.48013
4.81113	4.09781	1.99211	3.07855	3.18708	1.48013
4.81113	4.09781	1.99211	3.03805	3.24468	1.48013
4.81113	4.09781	1.99211	3.03805	3.24468	1.40902
4.82635	4.00068	1.99211	3.03805	3.24468	1.40902
4.82635	4.00068	1.90898	3.06354	3.21876	1.40902
4.82635	4.00068	1.90898	3.06354	3.21876	1.31856
4.85781	4.00068	1.90898	3.06354	3.21876	1.31856
4.85781	4.02784	1.92055	3.05107	3.21876	1.31856
4.85781	4.02784	1.92055	3.05107	3.23959	1.62515
4.85781	4.02784	1.92055	3.05107	3.23959	1.62515
4.82239	4.06856	2.00472	3.05107	3.23959	1.62515
4.82239	4.06856	2.00472	3.05084	3.24899	1.62515
4.82239	4.06856	2.00472	3.05084	3.24899	1.58463
4.85394	4.15384	2.00472	3.05084	3.24899	1.58463
4.85394	4.15384	2.01236	3.03032	3.24899	1.58463
4.85394	4.15384	2.01236	3.03032	3.20799	1.56888
4.89957	4.15384	2.01236	3.03032	3.20799	1.56888
4.89957	4.30257	1.97135	3.10928	3.20799	1.56888
4.89957	4.30257	1.97135	3.10928	3.2218	1.16058
4.89957	4.30257	1.97135	3.10928	3.2218	1.16058
4.82801	4.08551	1.98547	3.10928	3.2218	1.16058
4.82801	4.08551	1.98547	3.07188	3.17879	1.16058
4.82801	4.08551	1.98547	3.07188	3.17879	1.86105
4.85901	4.07991	1.98547	3.07188	3.17879	1.86105
4.85901	4.07991	1.96351	3.02474	3.17879	1.86105
4.85901	4.07991	1.96351	3.02474	3.25901	1.62395
4.82488	4.07991	1.96351	3.02474	3.25901	1.62395
4.82488	4.14687	1.98713	3.02474	3.25901	1.62395
4.82488	4.14687	1.98713	3.03246	3.16881	1.48148
4.82488	4.14687	1.98713	3.03246	3.16881	1.48148
4.89778	4.01538	1.98713	3.03246	3.16881	1.48148
4.89778	4.01538	2.0039	2.9624	3.15385	1.48148
4.89778	4.01538	2.0039	2.9624	3.15385	1.45801
4.86492	4.01538	2.0039	2.9624	3.15385	1.45801
4.86492	4.03795	2.00729	2.98994	3.15385	1.45801
4.86492	4.03795	2.00729	2.98994	3.13304	1.38961
4.95192	4.03795	2.00729	2.98994	3.13304	1.38961
4.95192	4.05349	1.99767	2.98994	3.13304	1.38961
4.95192	4.05349	1.99767	3.07529	3.13971	1.38961
4.95192	4.05349	1.99767	3.07529	3.13971	1.43779
5.03644	4.08932	1.99767	3.07529	3.13971	1.43779
5.03644	4.08932	2.019	2.96565	3.13971	1.43779
5.03644	4.08932	2.019	2.96565	3.12335	1.40501
5.05782	4.08932	2.019	2.96565	3.12335	1.40501
5.05782	4.09915	1.9794	3.00358	3.12335	1.40501
5.05782	4.09915	1.9794	3.00358	3.10626	1.97229
5.05782	4.09915	1.9794	3.00358	3.10626	1.97229
5.01275	4.15287	1.92914	3.00358	3.10626	1.97229
5.01275	4.15287	1.92914	2.94858	3.15401	1.97229
5.01275	4.15287	1.92914	2.94858	3.15401	1.56365
4.98092	4.24142	1.92914	2.94858	3.15401	1.56365
4.98092	4.24142	1.9544	2.94406	3.15401	1.56365
4.98092	4.24142	1.9544	2.94406	3.189	1.49475
4.95746	4.24142	1.9544	2.94406	3.189	1.49475
4.95746	4.42607	1.90314	2.94406	3.189	1.49475
4.95746	4.42607	1.90314	2.96566	3.14192	1.53902
4.95746	4.42607	1.90314	2.96566	3.14192	1.53902
4.98774	3.98393	2.00174	2.96566	3.14192	1.53902
4.98774	3.98393	2.00174	2.92771	3.18313	1.53902
4.98774	3.98393	2.00174	2.92771	3.18313	1.50986
5.27543	4.05531	2.00174	2.92771	3.18313	1.50986
5.27543	4.05531	2.00908	2.93273	3.18313	1.50986
5.27543	4.05531	2.00908	2.93273	3.09033	1.51565
5.50249	4.05531	2.00908	2.93273	3.09033	1.51565
5.50249	4.12471	2.04841	2.93273	3.09033	1.51565
5.50249	4.12471	2.04841	2.91358	3.02576	1.57113
5.50249	4.12471	2.04841	2.91358	3.02576	1.57113
5.32933	4.11599	2.04841	2.91358	3.02576	1.57113
5.32933	4.11599	2.05818	2.88795	3.02189	1.57113
5.32933	4.11599	2.05818	2.88795	3.02189	1.54265
5.37304	4.11599	2.05818	2.88795	3.02189	1.54265
5.37304	4.19849	2.05915	2.91302	3.02189	1.54265
5.37304	4.19849	2.05915	2.91302	2.99144	1.56912
5.11814	4.19849	2.05915	2.91302	2.99144	1.56912
5.11814	4.11487	2.04873	2.91302	2.99144	1.56912
5.11814	4.11487	2.04873	2.87977	2.93913	1.56912
5.11814	4.11487	2.04873	2.87977	2.93913	1.57268
5.16744	4.08945	2.04873	2.87977	2.93913	1.57268
5.16744	4.08945	2.06055	2.8656	2.93913	1.57268
5.16744	4.08945	2.06055	2.8656	2.90331	1.30157
5.23267	4.08945	2.06055	2.8656	2.90331	1.30157
5.23267	4.09669	2.07042	2.88356	2.90331	1.30157
5.23267	4.09669	2.07042	2.88356	2.90751	1.36841
5.23267	4.09669	2.07042	2.88356	2.90751	1.36841
5.30004	4.06093	2.08849	2.88356	2.90751	1.36841
5.30004	4.06093	2.08849	2.82238	2.88806	1.36841
5.30004	4.06093	2.08849	2.82238	2.88806	1.54732
5.33229	4.02831	2.08849	2.82238	2.88806	1.54732
5.33229	4.02831	2.10028	2.81882	2.88806	1.54732
5.33229	4.02831	2.10028	2.81882	2.9119	1.56725
5.40761	4.02831	2.10028	2.81882	2.9119	1.56725
5.40761	4.07301	2.09574	2.81882	2.9119	1.56725
5.40761	4.07301	2.09574	2.79819	2.9159	1.53338
5.40761	4.07301	2.09574	2.79819	2.9159	1.53338
5.42994	4.05624	2.09574	2.79819	2.9159	1.53338
5.42994	4.05624	2.10602	2.73823	2.87699	1.53338
5.42994	4.05624	2.10602	2.73823	2.87699	1.51148
5.00617	4.08768	2.10602	2.73823	2.87699	1.51148
5.00617	4.08768	2.06677	2.73428	2.87699	1.51148
5.00617	4.08768	2.06677	2.73428	2.92649	1.50302
4.50725	4.08768	2.06677	2.73428	2.92649	1.50302
4.50725	4.07869	2.16869	2.73428	2.92649	1.50302
4.50725	4.07869	2.16869	2.70556	2.88796	1.50302
4.50725	4.07869	2.16869	2.70556	2.88796	1.48721
4.52124	4.06775	2.16869	2.70556	2.88796	1.48721
4.52124	4.06775	2.18406	2.72944	2.90662	1.48721
4.52124	4.06775	2.18406	2.72944	2.90662	1.49973
5.11088	4.06775	2.18406	2.72944	2.90662	1.49973
5.11088	4.10947	2.16847	2.67083	2.90662	1.49973
5.11088	4.10947	2.16847	2.67083	2.91438	1.46475
5.11088	4.10947	2.16847	2.67083	2.91438	1.46475
4.98621	4.1392	2.17633	2.67083	2.91438	1.46475
4.98621	4.1392	2.17633	2.72605	2.87578	1.46475
4.98621	4.1392	2.17633	2.72605	2.87578	1.51086
5.17282	4.13692	2.17633	2.72605	2.87578	1.51086
5.17282	4.13692	2.20029	2.66373	2.87578	1.51086
5.17282	4.13692	2.20029	2.66373	2.83697	1.52496
4.8759	4.13692	2.20029	2.66373	2.83697	1.52496
4.8759	4.17771	2.2288	2.66373	2.83697	1.52496
4.8759	4.17771	2.2288	2.622	2.84186	1.5092
4.8759	4.17771	2.2288	2.622	2.84186	1.5092
4.89274	4.17913	2.26147	2.622	2.84186	1.5092
4.89274	4.17913	2.26147	2.60151	2.83737	1.5092
4.89274	4.17913	2.26147	2.60151	2.83737	1.57667
4.87315	4.19623	2.26147	2.60151	2.83737	1.57667
4.87315	4.19623	2.28279	2.59985	2.83737	1.57667
4.87315	4.19623	2.28279	2.59985	2.80834	1.58846
4.83409	4.19623	2.28279	2.59985	2.80834	1.58846
4.83409	4.18761	2.25546	2.59985	2.80834	1.58846
4.83409	4.18761	2.25546	2.56789	2.76588	1.58226
4.83409	4.18761	2.25546	2.56789	2.76588	1.58226
4.76351	4.19919	2.25546	2.56789	2.76588	1.58226
4.76351	4.19919	2.23139	2.54498	2.74899	1.58226
4.76351	4.19919	2.23139	2.54498	2.74899	1.61144
4.75369	4.19919	2.23139	2.54498	2.74899	1.61144
4.75369	4.20021	2.23284	2.54971	2.74899	1.61144
4.75369	4.20021	2.23284	2.54971	2.693	1.6521
4.62207	4.20021	2.23284	2.54971	2.693	1.6521
4.62207	4.18514	2.26477	2.54971	2.693	1.6521
4.62207	4.18514	2.26477	2.50165	2.69795	1.6521
4.62207	4.18514	2.26477	2.50165	2.69795	1.66208
4.47204	4.22647	2.26477	2.50165	2.69795	1.66208
4.47204	4.22647	2.30299	2.50727	2.69795	1.66208
4.47204	4.22647	2.30299	2.50727	2.66956	1.67819
5.0968	4.22647	2.30299	2.50727	2.66956	1.67819
5.0968	4.22089	2.29641	2.47927	2.66956	1.67819
5.0968	4.22089	2.29641	2.47927	2.61783	1.72628
5.0968	4.22089	2.29641	2.47927	2.61783	1.72628
4.45922	4.22258	2.35834	2.47927	2.61783	1.72628
4.45922	4.22258	2.35834	2.45771	2.58675	1.72628
4.45922	4.22258	2.35834	2.45771	2.58675	1.84867
4.23832	4.20693	2.35834	2.45771	2.58675	1.84867
4.23832	4.20693	2.33065	2.42629	2.58675	1.84867
4.23832	4.20693	2.33065	2.42629	2.55105	1.81777
5.13718	4.19694	2.39282	2.35309	2.54481	1.78952
4.82438	4.21652	2.42405	2.36344	2.54481	1.81863
4.46108	4.23186	2.41049	2.29465	2.48152	1.82813
4.29271	4.17978	2.45822	2.19176	2.39615	2.05051
4.24565	4.25831	2.46022	2.12339	2.39416	2.07029
4.29531	4.25831	2.55096	2.11956	2.38183	2.11455
4.30093	4.36037	2.73611	2.08174	2.37144	2.11628
4.26867	4.35281	2.70015	2.04863	2.36776	2.13521
4.31152	4.38773	2.70594	2.01452	2.33664	2.13204
4.36289	4.35974	2.68613	1.983	2.35023	2.19359
4.36767	4.37727	2.67886	1.94248	2.28275	2.16766
4.32769	4.40176	2.91093	1.91934	2.26717	2.16592
4.32023	4.49528	2.91955	1.91659	2.20297	2.23736
4.3194	4.49528	2.90759	1.90149	2.20751	2.38817
4.31994	4.34563	2.93411	1.85667	2.17234	2.55475
4.32135	4.36517	3.00831	1.85667	2.1831	2.65468
4.2988	4.44352	3.13099	1.90465	2.06238	2.68062
4.29016	4.43487	3.12255	1.89076	2.06238	2.62014
4.25124	4.52735	3.08599	1.82428	2.09493	2.42993
4.3216	4.53047	3.11344	1.79497	2.10266	2.3891
4.15918	4.63175	3.08131	1.73899	2.11902	2.45221
4.106	4.63175	3.57467	1.73919	2.08497	2.49079
4.33194	4.62872	3.27831	1.70397	2.094	2.5025
4.29431	4.63464	3.25712	1.75893	2.06749	2.52849
4.27611	4.65359	3.26639	1.74187	2.06749	2.51338
4.31833	4.6751	3.28258	1.74622	2.10066	2.51577
4.37615	4.65214	3.33448	1.76537	2.07797	2.52111
4.30373	4.67838	3.30922	1.76398	2.06405	2.54324
4.30373	4.64593	3.31348	1.7633	2.0936	2.51947
4.25629	4.65231	3.28587	1.76846	2.06797	2.57085
4.21882	4.67448	3.27206	1.7524	2.07891	2.56806
4.24424	4.65481	3.35056	1.73228	2.08717	2.58538
4.27029	4.6354	3.37417	1.68806	2.08717	2.61014
4.27029	4.6354	3.37417	1.68806	2.11401	2.59256
4.21636	4.68438	3.40355	1.69095	2.0692	2.59256
4.24165	4.73531	3.40355	1.69095	2.0692	2.61109
4.24165	4.73531	3.36826	1.74819	2.06044	2.56069
4.29879	4.73531	3.36826	1.74819	2.06044	2.56069
4.29879	4.65876	3.39615	1.75658	2.11131	2.57405
4.29879	4.65876	3.39615	1.75658	2.11131	2.57405
4.30147	4.65851	3.39328	1.77501	2.09428	2.57445
4.26677	4.63388	3.34516	1.78042	2.09428	2.57445
4.27876	4.63802	3.31302	1.78042	2.09253	2.58685
4.27876	4.63802	3.31302	1.75845	2.10966	2.58527
4.29775	4.65954	3.52791	1.81017	2.11188	2.58527
4.35219	4.65954	3.52791	1.81017	2.11188	2.59334
4.35219	4.65344	3.70667	1.74114	2.11188	2.59334
4.32416	4.64838	3.76112	1.77408	2.09879	2.59918
4.32416	4.64838	3.76112	1.77408	2.09879	2.57873
4.19577	4.6564	3.11824	1.76856	2.09879	2.57873
4.19577	4.6564	3.11824	1.76856	2.11148	2.56135
4.15289	4.6564	3.11824	1.76856	2.11148	2.56135
4.15289	4.66312	3.11607	1.82875	2.11148	2.56135
4.15289	4.66312	3.11607	1.82875	2.14731	2.55855
4.13167	4.66117	3.16307	1.82875	2.14731	2.55855
4.1109	4.64258	3.11731	2.11775	2.08679	2.56397
4.1109	4.64258	3.11731	2.11775	2.09911	2.5821
4.22485	4.64258	3.11731	2.11775	2.09911	2.5821
4.22485	4.6585	3.11541	2.19193	2.1319	2.54279
4.22485	4.6585	3.11541	2.19193	2.1319	2.54279
4.21014	4.71951	3.14715	2.15898	2.19596	2.62719
4.21014	4.71951	3.12822	2.10909	2.19596	2.62719
4.21014	4.71951	3.12822	2.10909	2.14575	2.56749
4.26691	4.69066	3.15024	2.06065	2.08995	2.56749
4.26023	4.7886	3.13692	1.98009	2.08985	2.55635
4.26023	4.7886	3.13692	1.98009	2.08985	2.55013
4.21462	4.7886	3.13692	1.98009	2.08985	2.55013
4.21462	4.68601	3.10643	1.87712	2.10642	2.52461
4.22836	4.66566	3.15508	1.87712	2.10642	2.52461
4.22836	4.66566	3.15508	1.85215	2.17417	2.47238
4.23596	4.67357	3.12513	1.82123	2.17417	2.47238
4.23478	4.67357	3.12513	1.82123	2.21048	2.51099
4.23478	4.70001	3.18418	1.82123	2.21048	2.51099
4.23478	4.70001	3.18418	1.90399	2.21376	2.5877
4.31932	4.66455	3.11021	1.91185	2.20435	2.49643
4.31932	4.66455	3.0741	1.9088	2.20435	2.49643
4.31932	4.66455	3.0741	1.9088	2.22224	2.52218
4.27496	4.66455	3.0741	1.9088	2.22224	2.52218
4.27496	4.62687	3.1484	1.96488	2.18635	2.5836
4.20368	4.66613	3.1484	1.96488	2.18635	2.5836
4.20368	4.66613	3.16584	2.14476	2.20208	2.5836
4.09795	4.6162	3.15536	2.16359	2.20208	2.58348
4.09795	4.6162	3.15536	2.16359	2.19194	2.58794
4.09645	4.66137	3.16701	2.16341	2.14744	2.58794
4.09645	4.66137	3.16701	2.16341	2.14744	2.52544
4.09782	4.71516	3.13921	2.15517	2.14744	2.52544
4.09782	4.71516	3.13921	2.15517	2.10918	2.63523
4.1164	4.7448	3.10955	1.91365	2.10918	2.63523
4.1164	4.7448	3.10955	1.91365	2.17279	2.59256
4.21775	4.65783	3.07473	1.91365	2.17279	2.59256
4.21775	4.65783	3.07473	1.84368	2.14232	2.59256
4.21775	4.65783	3.07473	1.84368	2.14232	2.60729
4.13931	4.53458	3.07473	1.84368	2.14232	2.60729
4.13931	4.53458	3.07147	1.77656	2.14232	2.60729
4.13931	4.53458	3.07147	1.77656	2.0842	2.61887
4.15722	4.53458	3.07147	1.77656	2.0842	2.61887
4.15722	4.36207	3.07014	1.77656	2.0842	2.61887
4.15722	4.36207	3.07014	1.81914	2.06548	2.71376
4.15722	4.36207	3.07014	1.81914	2.06548	2.71376
4.11117	4.97384	3.07014	1.81914	2.06548	2.71376
4.11117	4.97384	3.04412	1.80058	2.06929	2.71376
4.11117	4.97384	3.04412	1.80058	2.06929	2.55999
4.12667	4.73138	3.04412	1.80058	2.06929	2.55999
4.12667	4.73138	2.97832	1.77551	2.06929	2.55999
4.12667	4.73138	2.97832	1.77551	2.04845	2.6678
4.08218	4.73138	2.97832	1.77551	2.04845	2.6678
4.08218	4.65972	2.93154	1.77551	2.04845	2.6678
4.08218	4.65972	2.93154	1.79552	2.07777	2.6678
4.08218	4.65972	2.93154	1.79552	2.07777	2.83443
4.10121	4.57699	2.93154	1.79552	2.07777	2.83443
4.10121	4.57699	2.93908	1.74313	2.02801	2.83443
4.10121	4.57699	2.93908	1.74313	2.02801	2.72226
4.07031	4.57699	2.93908	1.74313	2.02801	2.72226
4.07031	4.54123	2.92418	1.77194	2.02801	2.72226
4.07031	4.54123	2.92418	1.77194	2.01975	2.78009
4.07031	4.54123	2.92418	1.77194	2.01975	2.78009
4.06895	4.51701	2.8954	1.77194	2.01975	2.78009
4.06895	4.51701	2.8954	1.76825	2.01738	2.78009
4.06895	4.51701	2.8954	1.76825	2.01738	2.89358
4.03054	4.51222	2.8954	1.76825	2.01738	2.89358
4.03054	4.51222	2.92063	1.77178	2.01738	2.89358
4.03054	4.51222	2.92063	1.77178	1.97708	2.95309
3.97527	4.51222	2.92063	1.77178	1.97708	2.95309
3.97527	4.46329	2.86241	1.77178	1.97708	2.95309
3.97527	4.46329	2.86241	1.80485	1.9663	2.80682
3.97527	4.46329	2.86241	1.80485	1.9663	2.80682
4.01029	4.41745	2.82899	1.80485	1.9663	2.80682
4.01029	4.41745	2.82899	1.77013	1.96155	2.80682
4.01029	4.41745	2.82899	1.77013	1.96155	2.90277
3.98662	4.45944	2.82899	1.77013	1.96155	2.90277
3.98662	4.45944	2.84679	1.80121	1.96155	2.90277
3.98662	4.45944	2.84679	1.80121	1.95733	2.70352
3.99424	4.45944	2.84679	1.80121	1.95733	2.70352
3.99424	4.42177	2.8458	1.80121	1.95733	2.70352
3.99424	4.42177	2.8458	1.7828	1.96924	2.69077
3.99424	4.42177	2.8458	1.7828	1.96924	2.69077
3.95198	4.41959	2.8458	1.7828	1.96924	2.69077
3.95198	4.41959	2.87111	1.73275	1.96005	2.69077
3.95198	4.41959	2.87111	1.73275	1.96005	2.59563
3.93523	4.41959	2.87111	1.73275	1.96005	2.59563
3.93523	4.42884	2.81799	1.77697	1.96005	2.59563
3.93523	4.42884	2.81799	1.77697	1.94112	2.60296
3.94396	4.42884	2.81799	1.77697	1.94112	2.60296
3.94396	4.45344	2.85113	1.77697	1.94112	2.60296
3.94396	4.45344	2.85113	1.76009	1.93572	2.60296
3.94396	4.45344	2.85113	1.76009	1.93572	2.60488
3.95876	4.41802	2.85113	1.76009	1.93572	2.60488
3.95876	4.41802	2.84039	1.76402	1.93572	2.60488
3.95876	4.41802	2.84039	1.76402	1.92061	2.58491
3.9674	4.41802	2.84039	1.76402	1.92061	2.58491
3.9674	4.36869	2.83377	1.77976	1.92061	2.58491
3.9674	4.36869	2.83377	1.77976	1.89584	2.60586
3.9674	4.36869	2.83377	1.77976	1.89584	2.60586
3.96799	4.44437	2.90362	1.77976	1.89584	2.60586
3.96799	4.44437	2.90362	1.72051	1.90052	2.60586
3.96799	4.44437	2.90362	1.72051	1.90052	2.66442
3.94469	4.4259	2.90362	1.72051	1.90052	2.66442
3.94469	4.4259	2.83814	1.75012	1.90052	2.66442
3.94469	4.4259	2.83814	1.75012	1.85587	2.69872
3.95022	4.4259	2.83814	1.75012	1.85587	2.69872
3.95022	4.40164	2.83368	1.75012	1.85587	2.69872
3.95022	4.40164	2.83368	1.77253	1.85859	2.68588
3.95022	4.40164	2.83368	1.77253	1.85859	2.68588
3.91248	4.39734	2.83368	1.77253	1.85859	2.68588
3.91248	4.39734	2.81315	1.75118	1.89786	2.68588
3.91248	4.39734	2.81315	1.75118	1.89786	2.70106
3.90994	4.3712	2.81315	1.75118	1.89786	2.70106
3.90994	4.3712	2.86823	1.78429	1.89786	2.70106
3.90994	4.3712	2.86823	1.78429	1.89734	2.67044
3.86034	4.3712	2.86823	1.78429	1.89734	2.67044
3.86034	4.35784	2.85564	1.78429	1.89734	2.67044
3.86034	4.35784	2.85564	1.78579	1.88658	2.67044
3.86034	4.35784	2.85564	1.78579	1.88658	2.70438
3.86447	4.33147	2.85564	1.78579	1.88658	2.70438
3.86447	4.33147	2.80808	1.77992	1.85538	2.70438
3.86447	4.33147	2.80808	1.77992	1.85538	2.70749
3.79873	4.33147	2.80808	1.77992	1.85538	2.70749
3.79873	4.35356	2.86458	1.81539	1.85538	2.70749
3.79873	4.35356	2.86458	1.81539	1.79454	2.70816
3.79873	4.35356	2.86458	1.81539	1.79454	2.70816
3.7787	4.27	2.82865	1.81539	1.79454	2.70816
3.7787	4.27	2.82865	1.82013	1.80368	2.70816
3.7787	4.27	2.82865	1.82013	1.80368	2.71173
3.78359	4.27543	2.82865	1.82013	1.80368	2.71173
3.78359	4.27543	2.79723	1.82966	1.80368	2.71173
3.78359	4.27543	2.79723	1.82966	1.73602	2.73701
3.75598	4.27543	2.79723	1.82966	1.73602	2.73701
3.75598	4.24859	2.77403	1.82966	1.73602	2.73701
3.75598	4.24859	2.77403	1.86017	1.70712	2.7573
3.75598	4.24859	2.77403	1.86017	1.70712	2.7573
3.73685	4.20799	2.81232	1.86017	1.70712	2.7573
3.73685	4.20799	2.81232	1.903	1.66409	2.7573
3.73685	4.20799	2.81232	1.903	1.66409	2.78739
3.67075	4.16661	2.81232	1.903	1.66409	2.78739
3.67075	4.16661	2.78623	1.91914	1.66409	2.78739
3.67075	4.16661	2.78623	1.91914	1.71406	2.78789
3.63629	4.16661	2.78623	1.91914	1.71406	2.78789
3.63629	4.17	2.72859	1.91914	1.71406	2.78789
3.63629	4.17	2.72859	1.92687	1.67986	2.73936
3.63629	4.17	2.72859	1.92687	1.67986	2.73936
3.65209	4.1086	2.72859	1.92687	1.67986	2.73936
3.65209	4.1086	2.70826	1.95036	1.69484	2.73936
3.65209	4.1086	2.70826	1.95036	1.69484	2.773
3.68172	4.1086	2.70826	1.95036	1.69484	2.773
3.68172	4.09823	2.69403	2.00818	1.69484	2.773
3.68172	4.09823	2.69403	2.00818	1.6924	2.76993
3.62727	4.09823	2.69403	2.00818	1.6924	2.76993
3.62727	4.03503	2.64597	2.00818	1.6924	2.76993
3.62727	4.03503	2.64597	2.00242	1.65257	2.76993
3.62727	4.03503	2.64597	2.00242	1.65257	2.76837
3.54816	3.93914	2.62649	2.09943	1.59923	2.86555
3.50582	3.9007	2.62649	2.09943	1.59923	2.86555
3.50582	3.9007	2.63688	2.14919	1.59923	2.86555
3.50582	3.9007	2.63688	2.14919	1.62675	2.90417
3.46333	3.9007	2.63688	2.14919	1.62675	2.90417
3.46333	3.87969	2.61374	2.14919	1.62675	2.90417
3.46333	3.87969	2.61374	2.15452	1.60559	2.8856
3.46333	3.87969	2.61374	2.15452	1.60559	2.8856
3.46269	3.85988	2.61374	2.15452	1.60559	2.8856
3.46269	3.85988	2.62045	2.17351	1.56162	2.8856
3.46269	3.85988	2.62045	2.17351	1.56162	2.91192
3.42697	3.86722	2.62045	2.17351	1.56162	2.91192
3.42697	3.86722	2.63696	2.17499	1.56162	2.91192
3.42697	3.86722	2.63696	2.17499	1.57479	2.98058
3.37475	3.86722	2.63696	2.17499	1.57479	2.98058
3.37475	3.88759	2.65954	2.17499	1.57479	2.98058
3.37475	3.88759	2.65954	2.22785	1.54839	2.98058
3.37475	3.88759	2.65954	2.22785	1.54839	3.07006
3.35736	3.88457	2.65954	2.22785	1.54839	3.07006
3.35736	3.88457	2.60284	2.3453	1.54664	3.07006
3.35736	3.88457	2.60284	2.3453	1.54664	3.02515
3.36173	3.88457	2.60284	2.3453	1.54664	3.02515
3.36173	3.84897	2.61204	2.28719	1.54664	3.02515
3.36173	3.84897	2.61204	2.28719	1.50204	3.0482
3.36173	3.84897	2.61204	2.28719	1.50204	3.0482
3.32254	3.7995	2.60108	2.28719	1.50204	3.0482
3.32254	3.7995	2.60108	2.26477	1.53178	3.0482
3.32254	3.7995	2.60108	2.26477	1.53178	3.03131
3.30058	3.7708	2.60108	2.26477	1.53178	3.03131
3.30058	3.7708	2.62359	2.32566	1.53178	3.03131
3.30058	3.7708	2.62359	2.32566	1.45958	3.04839
3.30552	3.7708	2.62359	2.32566	1.45958	3.04839
3.30552	3.76718	2.56477	2.32566	1.45958	3.04839
3.30552	3.76718	2.56477	2.27742	1.4559	3.07847
3.30552	3.76718	2.56477	2.27742	1.4559	3.07847
3.23079	3.75323	2.59671	2.27742	1.4559	3.07847
3.23079	3.75323	2.59671	2.32411	1.4269	3.07847
3.23079	3.75323	2.59671	2.32411	1.4269	3.07371
3.20186	3.75628	2.59671	2.32411	1.4269	3.07371
3.20186	3.75628	2.60682	2.31748	1.4269	3.07371
3.20186	3.75628	2.60682	2.31748	1.41772	3.08362
3.21661	3.75628	2.60682	2.31748	1.41772	3.08362
3.21661	3.71576	2.57773	2.31748	1.41772	3.08362
3.21661	3.71576	2.57773	2.40844	1.41698	3.11233
3.21661	3.71576	2.57773	2.40844	1.41698	3.11233
3.16812	3.68238	2.57773	2.40844	1.41698	3.11233
3.16812	3.68238	2.57515	2.4105	1.38654	3.11233
3.16812	3.68238	2.57515	2.4105	1.38654	3.1348
3.14822	3.68238	2.57515	2.4105	1.38654	3.1348
3.14822	3.71318	2.5396	2.40818	1.38654	3.1348
3.14822	3.71318	2.5396	2.40818	1.38914	3.12328
3.15615	3.71318	2.5396	2.40818	1.38914	3.12328
3.15615	3.69493	2.49103	2.40818	1.38914	3.12328
3.15615	3.69493	2.49103	2.40687	1.38699	3.12328
3.15615	3.69493	2.49103	2.40687	1.38699	3.09959
3.12036	3.71119	2.49103	2.40687	1.38699	3.09959
3.12036	3.71119	2.51361	2.4356	1.38699	3.09959
3.12036	3.71119	2.51361	2.4356	1.3853	3.04551
3.05975	3.71119	2.51361	2.4356	1.3853	3.04551
3.05975	3.69853	2.51962	2.4268	1.3853	3.04551
3.05975	3.69853	2.51962	2.4268	1.36827	3.08041
3.05975	3.69853	2.51962	2.4268	1.36827	3.08041
3.05602	3.68853	2.49421	2.4268	1.36827	3.08041
3.05602	3.68853	2.49421	2.52034	1.369	3.08041
3.05602	3.68853	2.49421	2.52034	1.369	3.02047
3.07213	3.67625	2.49421	2.52034	1.369	3.02047
3.07213	3.67625	2.51524	2.48526	1.369	3.02047
3.07213	3.67625	2.51524	2.48526	1.36277	3.0364
3.06051	3.67625	2.51524	2.48526	1.36277	3.0364
3.06051	3.75669	2.48441	2.48526	1.36277	3.0364
3.06051	3.75669	2.48441	2.53056	1.38241	3.1875
3.06051	3.75669	2.48441	2.53056	1.38241	3.1875
3.05324	3.76433	2.45954	2.53056	1.38241	3.1875
3.05324	3.76433	2.45954	2.54644	1.35562	3.1875
3.05324	3.76433	2.45954	2.54644	1.35562	3.19398
3.04839	3.81397	2.45954	2.54644	1.35562	3.19398
3.04839	3.81397	2.49548	2.58967	1.35562	3.19398
3.04839	3.81397	2.49548	2.58967	1.34992	3.24403
3.01309	3.81397	2.49548	2.58967	1.34992	3.24403
3.01309	3.79339	2.45666	2.58967	1.34992	3.24403
3.01309	3.79339	2.45666	2.57737	1.30139	3.21898
3.01309	3.79339	2.45666	2.57737	1.30139	3.21898
3.00731	3.73333	2.45666	2.57737	1.30139	3.21898
3.00731	3.73333	2.49377	2.61682	1.30917	3.21898
3.00731	3.73333	2.49377	2.61682	1.30917	3.23786
2.99085	3.73333	2.49377	2.61682	1.30917	3.23786
2.99085	3.72131	2.47241	2.61071	1.30917	3.23786
2.99085	3.72131	2.47241	2.61071	1.31021	3.30478
2.95536	3.72131	2.47241	2.61071	1.31021	3.30478
2.95536	3.77355	2.49047	2.61071	1.31021	3.30478
2.95536	3.77355	2.49047	2.65139	1.27595	3.30478
2.95536	3.77355	2.49047	2.65139	1.27595	3.29285
2.87726	3.78794	2.49047	2.65139	1.27595	3.29285
2.87726	3.78794	2.48219	2.71289	1.27595	3.29285
2.87726	3.78794	2.48219	2.71289	1.36284	3.27212
2.85161	3.78794	2.48219	2.71289	1.36284	3.27212
2.85161	3.82731	2.48784	2.72153	1.36284	3.27212
2.85161	3.82731	2.48784	2.72153	1.35134	3.34972
2.85161	3.82731	2.48784	2.72153	1.35134	3.34972
2.79128	3.45351	2.5271	2.72153	1.35134	3.34972
2.79128	3.45351	2.5271	2.7306	1.31992	3.34972
2.79128	3.45351	2.5271	2.7306	1.31992	3.36854
2.7543	3.21923	2.5271	2.7306	1.31992	3.36854
2.7543	3.21923	2.49298	2.77014	1.31992	3.36854
2.7543	3.21923	2.49298	2.77014	1.52376	3.41263
2.75837	3.21923	2.49298	2.77014	1.52376	3.41263
2.75837	3.1289	2.52191	2.77014	1.52376	3.41263
2.75837	3.1289	2.52191	2.78077	1.39807	3.44709
2.75837	3.1289	2.52191	2.78077	1.39807	3.44709
2.7334	3.12482	2.52191	2.78077	1.39807	3.44709
2.7334	3.12482	2.53108	2.80562	1.17686	3.44709
2.7334	3.12482	2.53108	2.80562	1.17686	3.45668
2.71661	3.14234	2.53108	2.80562	1.17686	3.45668
2.71661	3.14234	2.53496	2.86552	1.17686	3.45668
2.71661	3.14234	2.53496	2.86552	1.16792	3.50178
2.71625	3.14234	2.53496	2.86552	1.16792	3.50178
2.71625	3.14624	2.5788	2.86552	1.16792	3.50178
2.71625	3.14624	2.5788	2.84463	1.49266	3.50178
2.71625	3.14624	2.5788	2.84463	1.49266	3.469
2.68223	3.15539	2.5788	2.84463	1.49266	3.469
2.68223	3.15539	2.53016	2.85272	1.06488	3.469
2.68223	3.15539	2.53016	2.85272	1.06488	3.4656
2.66721	3.15539	2.53016	2.85272	1.06488	3.4656
2.66721	3.15861	2.56567	2.99863	1.06488	3.4656
2.66721	3.15861	2.56567	2.99863	1.03948	3.49714
2.66721	3.15861	2.56567	2.99863	1.03948	3.49714
2.6107	3.146	2.55772	2.99863	1.03948	3.49714
2.6107	3.146	2.55772	2.92387	1.01346	3.49714
2.6107	3.146	2.55772	2.92387	1.01346	3.53177
2.62669	3.18842	2.55772	2.92387	1.01346	3.53177
2.62669	3.18842	2.59288	2.9507	1.01346	3.53177
2.62669	3.18842	2.59288	2.9507	1.06369	3.58388
2.53852	3.18842	2.59288	2.9507	1.06369	3.58388
2.53852	3.15848	2.5815	2.9507	1.06369	3.58388
2.53852	3.15848	2.5815	2.94296	1.14984	3.54239
2.53852	3.15848	2.5815	2.94296	1.14984	3.54239
2.53306	3.24309	2.54634	2.94296	1.14984	3.54239
2.53306	3.24309	2.54634	2.96428	1.199	3.54239
2.53306	3.24309	2.54634	2.96428	1.199	3.54127
2.54252	3.29676	2.54634	2.96428	1.199	3.54127
2.54252	3.29676	2.53821	3.01601	1.199	3.54127
2.54252	3.29676	2.53821	3.01601	1.24466	3.51454
2.51951	3.29676	2.53821	3.01601	1.24466	3.51454
2.51951	3.1979	2.52914	3.01601	1.24466	3.51454
2.51951	3.1979	2.52914	2.99851	1.32948	3.54389
2.51951	3.1979	2.52914	2.99851	1.32948	3.54389
2.50246	3.14033	2.52914	2.99851	1.32948	3.54389
2.50246	3.14033	2.50121	2.99903	1.35129	3.54389
2.50246	3.14033	2.50121	2.99903	1.35129	3.59676
2.49421	3.14033	2.50121	2.99903	1.35129	3.59676
2.49421	3.12086	2.55892	3.04068	1.35129	3.59676
2.49421	3.12086	2.55892	3.04068	1.39309	3.6102
2.48028	3.12086	2.55892	3.04068	1.39309	3.6102
2.48028	3.09314	2.5657	3.04068	1.39309	3.6102
2.48028	3.09314	2.5657	3.03309	1.43552	3.6102
2.48028	3.09314	2.5657	3.03309	1.43552	3.63352
2.4786	3.0606	2.5657	3.03309	1.43552	3.63352
2.4786	3.0606	2.52812	3.05959	1.43552	3.63352
2.4786	3.0606	2.52812	3.05959	1.43827	3.65751
2.43095	3.0606	2.52812	3.05959	1.43827	3.65751
2.43095	3.04193	2.54016	3.07261	1.43827	3.65751
2.43095	3.04193	2.54016	3.07261	1.47432	3.68946
2.43095	3.04193	2.54016	3.07261	1.47432	3.68946
2.4185	3.09522	2.5334	3.07261	1.47432	3.68946
2.4185	3.09522	2.5334	3.10048	1.52823	3.68946
2.4185	3.09522	2.5334	3.10048	1.52823	3.69739
2.38794	3.03919	2.5334	3.10048	1.52823	3.69739
2.38794	3.03919	2.5557	3.14155	1.52823	3.69739
2.38794	3.03919	2.5557	3.14155	1.61277	3.73188
2.37228	3.03919	2.5557	3.14155	1.61277	3.73188
2.37228	3.01563	2.55108	3.14155	1.61277	3.73188
2.37228	3.01563	2.55108	3.16268	1.21345	3.77831
2.37228	3.01563	2.55108	3.16268	1.21345	3.77831
2.33145	2.93655	2.55108	3.16268	1.21345	3.77831
2.33145	2.93655	2.57371	3.20259	1.06318	3.77831
2.33145	2.93655	2.57371	3.20259	1.06318	3.80697
2.33462	2.89089	2.57371	3.20259	1.06318	3.80697
2.33462	2.89089	2.52349	3.22485	1.06318	3.80697
2.33462	2.89089	2.52349	3.22485	1.10102	3.75284
2.30585	2.89089	2.52349	3.22485	1.10102	3.75284
2.30585	2.856	2.58992	3.22485	1.10102	3.75284
2.30585	2.856	2.58992	3.26742	1.06963	3.75284
2.30585	2.856	2.58992	3.26742	1.06963	3.78353
2.33923	2.85025	2.58992	3.26742	1.06963	3.78353
2.33923	2.85025	2.57528	3.30075	1.10608	3.78353
2.33923	2.85025	2.57528	3.30075	1.10608	3.86095
2.27193	2.85025	2.57528	3.30075	1.10608	3.86095
2.27193	2.92424	2.59565	3.3286	1.10608	3.86095
2.27193	2.92424	2.59565	3.3286	1.10139	3.80705
2.27193	2.92424	2.59565	3.3286	1.10139	3.80705
2.24452	2.94515	2.65275	3.3286	1.10139	3.80705
2.24452	2.94515	2.65275	3.34202	1.09354	3.80705
2.24452	2.94515	2.65275	3.34202	1.09354	3.86969
2.21889	2.94608	2.65275	3.34202	1.09354	3.86969
2.21889	2.94608	2.6561	3.36356	1.09354	3.86969
2.21889	2.94608	2.6561	3.36356	1.20057	3.98372
2.22958	2.94608	2.6561	3.36356	1.20057	3.98372
2.22958	2.96813	2.6652	3.36356	1.20057	3.98372
2.22958	2.96813	2.6652	3.37264	1.23493	3.90031
2.22958	2.96813	2.6652	3.37264	1.23493	3.90031
2.17699	3.03811	2.65325	3.37264	1.23493	3.90031
2.17699	3.03811	2.65325	3.40173	1.24143	3.90031
2.17699	3.03811	2.65325	3.40173	1.24143	3.90869
2.19731	2.93659	2.65325	3.40173	1.24143	3.90869
2.19731	2.93659	2.68095	3.4243	1.24143	3.90869
2.19731	2.93659	2.68095	3.4243	1.28983	3.94589
2.20139	2.93659	2.68095	3.4243	1.28983	3.94589
2.20139	2.96229	2.71192	3.4243	1.28983	3.94589
2.20139	2.96229	2.71192	3.46562	1.28687	4.00158
2.20139	2.96229	2.71192	3.46562	1.28687	4.00158
2.16821	2.90225	2.71192	3.46562	1.28687	4.00158
2.16821	2.90225	2.7036	3.48375	1.28373	4.00158
2.16821	2.90225	2.7036	3.48375	1.28373	3.97268
2.15513	2.90225	2.7036	3.48375	1.28373	3.97268
2.15513	2.83313	2.64868	3.49476	1.28373	3.97268
2.15513	2.83313	2.64868	3.49476	1.34722	4.05786
2.12437	2.83313	2.64868	3.49476	1.34722	4.05786
2.12437	2.79956	2.69966	3.49476	1.34722	4.05786
2.12437	2.79956	2.69966	3.49761	1.33648	4.05786
2.12437	2.79956	2.69966	3.49761	1.33648	4.06357
2.08396	2.78189	2.69966	3.49761	1.33648	4.06357
2.08396	2.78189	2.66443	3.53424	1.33648	4.06357
2.08396	2.78189	2.66443	3.53424	1.34279	4.12557
2.0499	2.78189	2.66443	3.53424	1.34279	4.12557
2.0499	2.82741	2.67498	3.56954	1.34279	4.12557
2.0499	2.82741	2.67498	3.56954	1.3546	4.12945
2.0499	2.82741	2.67498	3.56954	1.3546	4.12945
2.0482	2.85116	2.69323	3.56954	1.3546	4.12945
2.0482	2.85116	2.69323	3.547	1.40751	4.12945
2.0482	2.85116	2.69323	3.547	1.40751	4.1121
1.99896	2.86862	2.69323	3.547	1.40751	4.1121
1.99896	2.86862	2.69889	3.56397	1.40751	4.1121
1.99896	2.86862	2.69889	3.56397	1.41215	4.08998
1.99	2.86862	2.69889	3.56397	1.41215	4.08998
1.99	2.88152	2.73416	3.56397	1.41215	4.08998
1.99	2.88152	2.73416	3.60774	1.41533	4.1303
1.99	2.88152	2.73416	3.60774	1.41533	4.1303
1.98125	2.78999	2.73416	3.60774	1.41533	4.1303
1.98125	2.78999	2.72945	3.63481	1.46336	4.1303
1.98125	2.78999	2.72945	3.63481	1.46336	4.17191
1.93189	2.8195	2.72945	3.63481	1.46336	4.17191
1.93189	2.8195	2.7622	3.64706	1.46336	4.17191
1.93189	2.8195	2.7622	3.64706	1.4556	4.15771
2.04527	2.8195	2.7622	3.64706	1.4556	4.15771
2.04527	2.76245	2.74267	3.64706	1.4556	4.15771
2.04527	2.76245	2.74267	3.63022	1.45797	4.15771
2.04527	2.76245	2.74267	3.63022	1.45797	4.16397
2.02046	2.83885	2.74267	3.63022	1.45797	4.16397
2.02046	2.83885	2.72417	3.70148	1.45005	4.16397
2.02046	2.83885	2.72417	3.70148	1.45005	4.18327
1.98004	2.83885	2.72417	3.70148	1.45005	4.18327
1.98004	2.74686	2.77618	3.7309	1.45005	4.18327
1.98004	2.74686	2.77618	3.7309	1.49252	4.25672
1.98004	2.74686	2.77618	3.7309	1.49252	4.25672
2.01559	2.75549	2.72848	3.7309	1.49252	4.25672
2.01559	2.75549	2.72848	3.70962	1.48614	4.25672
2.01559	2.75549	2.72848	3.70962	1.48614	4.24244
1.95427	2.75321	2.72848	3.70962	1.48614	4.24244
1.95427	2.75321	2.78394	3.78133	1.48614	4.24244
1.95427	2.75321	2.78394	3.78133	1.46028	4.35522
1.94159	2.75321	2.78394	3.78133	1.46028	4.35522
1.94159	2.73472	2.83807	3.78133	1.46028	4.35522
1.94159	2.73472	2.83807	3.8385	1.52643	4.39839
1.94159	2.73472	2.83807	3.8385	1.52643	4.39839
1.89694	2.76275	2.81895	3.8385	1.52643	4.39839
1.89694	2.76275	2.81895	3.84044	1.5106	4.39839
1.89694	2.76275	2.81895	3.84044	1.5106	4.39745
1.88201	2.70615	2.81895	3.84044	1.5106	4.39745
1.88201	2.70615	2.83179	3.86662	1.5106	4.39745
1.88201	2.70615	2.83179	3.86662	1.54435	4.4068
1.87355	2.70615	2.83179	3.86662	1.54435	4.4068
1.87355	2.74057	2.81194	3.86662	1.54435	4.4068
1.87355	2.74057	2.81194	3.92847	1.5621	4.44183
1.87355	2.74057	2.81194	3.92847	1.5621	4.44183
1.89301	2.75734	2.81194	3.92847	1.5621	4.44183
1.89301	2.75734	2.81361	3.92718	1.65803	4.44183
1.89301	2.75734	2.81361	3.92718	1.65803	4.44525
1.8382	2.75734	2.81361	3.92718	1.65803	4.44525
1.8382	2.80894	2.85011	3.92732	1.65803	4.44525
1.8382	2.80894	2.85011	3.92732	1.6658	4.45325
1.82351	2.80894	2.85011	3.92732	1.6658	4.45325
1.82351	2.84486	2.85692	3.92732	1.6658	4.45325
1.82351	2.84486	2.85692	3.96947	1.68922	4.45325
1.82351	2.84486	2.85692	3.96947	1.68922	4.47572
1.80494	2.79427	2.85692	3.96947	1.68922	4.47572
1.80494	2.79427	2.87627	4.01757	1.68922	4.47572
1.80494	2.79427	2.87627	4.01757	1.67762	4.45646
1.8184	2.79427	2.87627	4.01757	1.67762	4.45646
1.8184	2.73672	2.83506	3.99081	1.67762	4.45646
1.8184	2.73672	2.83506	3.99081	1.68482	4.49844
1.8184	2.73672	2.83506	3.99081	1.68482	4.49844
1.82351	2.73359	2.85127	3.99081	1.68482	4.49844
1.82351	2.73359	2.85127	4.01818	1.69983	4.49844
1.82351	2.73359	2.85127	4.01818	1.69983	4.47127
1.80006	2.69049	2.85127	4.01818	1.69983	4.47127
1.80006	2.69049	2.84059	3.98624	1.69983	4.47127
1.80006	2.69049	2.84059	3.98624	1.69501	4.46213
1.76707	2.69049	2.84059	3.98624	1.69501	4.46213
1.76707	2.67697	2.81652	3.98624	1.69501	4.46213
1.76707	2.67697	2.81652	4.02474	1.67429	4.46294
1.76707	2.67697	2.81652	4.02474	1.67429	4.46294
1.76217	2.647	2.81652	4.02474	1.67429	4.46294
1.76217	2.647	2.94518	3.98715	1.61855	4.46294
1.76217	2.647	2.94518	3.98715	1.61855	4.45533
1.77813	2.62942	2.94518	3.98715	1.61855	4.45533
1.77813	2.62942	2.88388	3.94495	1.61855	4.45533
1.77813	2.62942	2.88388	3.94495	1.62832	4.46942
1.78684	2.62942	2.88388	3.94495	1.62832	4.46942
1.78684	2.61585	2.85612	3.94495	1.62832	4.46942
1.78684	2.61585	2.85612	4.64589	1.60235	4.46942
1.78684	2.61585	2.85612	4.64589	1.60235	4.55092
1.86762	2.57977	2.85612	4.64589	1.60235	4.55092
1.86762	2.57977	2.87565	4.41243	1.64448	4.55092
1.86762	2.57977	2.87565	4.41243	1.64448	4.58993
1.86061	2.57977	2.87565	4.41243	1.64448	4.58993
1.86061	2.57633	2.89037	4.43011	1.64448	4.58993
1.86061	2.57633	2.89037	4.43011	1.67663	4.55739
1.86061	2.57633	2.89037	4.43011	1.67663	4.55739
1.86201	2.58408	2.89686	4.43011	1.67663	4.55739
1.86201	2.58408	2.89686	4.09658	1.68021	4.55739
1.86201	2.58408	2.89686	4.09658	1.68021	4.62286
1.84487	2.52968	2.89686	4.09658	1.68021	4.62286
1.84487	2.52968	2.90255	4.13172	1.68021	4.62286
1.84487	2.52968	2.90255	4.13172	1.69017	4.496
1.84387	2.52968	2.90255	4.13172	1.69017	4.496
1.84387	2.48302	3.15256	4.13172	1.69017	4.496
1.84387	2.48302	3.15256	4.04024	1.7057	4.4611
1.84387	2.48302	3.15256	4.04024	1.7057	4.4611
1.85916	2.53297	2.83332	4.04024	1.7057	4.4611
1.85916	2.53297	2.83332	4.3007	1.89339	4.4611
1.85916	2.53297	2.83332	4.3007	1.89339	4.46086
1.8563	2.5479	2.83332	4.3007	1.89339	4.46086
1.8563	2.5479	2.99155	4.56132	1.89339	4.46086
1.8563	2.5479	2.99155	4.56132	1.76508	4.44069
1.81373	2.5479	2.99155	4.56132	1.76508	4.44069
1.81373	2.50115	3.01852	4.56132	1.76508	4.44069
1.81373	2.50115	3.01852	4.29853	1.79265	4.45479
1.81373	2.50115	3.01852	4.29853	1.79265	4.45479
1.76133	2.49008	3.01852	4.29853	1.79265	4.45479
1.76133	2.49008	2.99877	4.20468	1.70958	4.45479
1.76133	2.49008	2.99877	4.20468	1.70958	4.40728
1.74258	2.49008	2.99877	4.20468	1.70958	4.40728
1.74258	2.46166	3.00771	4.29569	1.70958	4.40728
1.74258	2.46166	3.00771	4.29569	1.70693	4.49117
1.761	2.46166	3.00771	4.29569	1.70693	4.49117
1.761	2.47409	2.99333	4.29569	1.70693	4.49117
1.761	2.47409	2.99333	4.35857	1.7458	4.49117
1.761	2.47409	2.99333	4.35857	1.7458	4.50299
1.76388	2.45193	2.99333	4.35857	1.7458	4.50299
1.76388	2.45193	2.90965	4.22796	1.7458	4.50299
1.76388	2.45193	2.90965	4.22796	1.70042	4.60743
1.71841	2.45193	2.90965	4.22796	1.70042	4.60743
1.71841	2.45724	2.99394	4.16198	1.70042	4.60743
1.71841	2.45724	2.99394	4.16198	1.71112	4.50449
1.71841	2.45724	2.99394	4.16198	1.71112	4.50449
1.76092	2.42634	3.01907	4.16198	1.71112	4.50449
1.76092	2.42634	3.01907	4.18808	1.66822	4.50449
1.76092	2.42634	3.01907	4.18808	1.66822	4.48431
1.76062	2.44132	3.01907	4.18808	1.66822	4.48431
1.76062	2.44132	3.02899	4.18145	1.66822	4.48431
1.76062	2.44132	3.02899	4.18145	1.65208	4.53451
1.76211	2.44132	3.02899	4.18145	1.65208	4.53451
1.76211	2.49347	3.06321	4.18145	1.65208	4.53451
1.76211	2.49347	3.06321	4.12606	1.66898	4.44762
1.76211	2.49347	3.06321	4.12606	1.66898	4.44762
1.81312	2.45512	3.06321	4.12606	1.66898	4.44762
1.81312	2.45512	3.079	4.1521	1.71368	4.44762
1.81312	2.45512	3.079	4.1521	1.71368	4.43713
1.78233	2.43466	3.079	4.1521	1.71368	4.43713
1.78233	2.43466	3.09087	4.13834	1.71368	4.43713
1.78233	2.43466	3.09087	4.13834	1.66501	4.44051
1.80319	2.43466	3.09087	4.13834	1.66501	4.44051
1.80319	2.39713	3.02225	4.13834	1.66501	4.44051
1.80319	2.39713	3.02225	4.14445	1.71618	4.44051
1.80319	2.39713	3.02225	4.14445	1.71618	4.46354
1.82916	2.41799	3.02225	4.14445	1.71618	4.46354
1.82916	2.41799	2.96673	4.23823	1.7109	4.46354
1.82916	2.41799	2.96673	4.23823	1.7109	4.43227
1.81258	2.41799	2.96673	4.23823	1.7109	4.43227
1.81258	2.38407	2.97781	4.1119	1.7109	4.43227
1.81258	2.38407	2.97781	4.1119	1.73716	4.41154
1.81258	2.38407	2.97781	4.1119	1.73716	4.41154
1.82893	2.34133	3.07004	4.1119	1.73716	4.41154
1.82893	2.34133	3.07004	4.18342	1.73729	4.41154
1.82893	2.34133	3.07004	4.18342	1.73729	4.41888
1.79426	2.36372	3.07004	4.18342	1.73729	4.41888
1.79426	2.36372	3.19075	4.14583	1.73729	4.41888
1.79426	2.36372	3.19075	4.14583	1.71984	4.43447
1.8549	2.36372	3.19075	4.14583	1.71984	4.43447
1.8549	2.32645	3.19085	4.14583	1.71984	4.43447
1.8549	2.32645	3.19085	4.16066	1.81634	4.4168
1.8549	2.32645	3.19085	4.16066	1.81634	4.4168
1.84214	2.29665	3.28836	4.16066	1.81634	4.4168
1.84214	2.29665	3.28836	4.0968	1.76022	4.4168
1.84214	2.29665	3.28836	4.0968	1.76022	4.41475
1.85389	2.31319	3.28836	4.0968	1.76022	4.41475
1.85389	2.31319	3.20366	4.14603	1.76022	4.41475
1.85389	2.31319	3.20366	4.14603	1.77002	4.35642
1.88502	2.31319	3.20366	4.14603	1.77002	4.35642
1.88502	2.35462	3.10189	4.14603	1.77002	4.35642
1.88502	2.35462	3.10189	4.16754	1.72194	4.35819
1.88502	2.35462	3.10189	4.16754	1.72194	4.35819
1.85715	2.28964	3.10189	4.16754	1.72194	4.35819
1.85715	2.28964	3.06009	4.11623	1.72803	4.35819
1.85715	2.28964	3.06009	4.11623	1.72803	4.34781
1.91046	2.28964	3.06009	4.11623	1.72803	4.34781
1.91046	2.27345	3.05085	4.14117	1.72803	4.34781
1.91046	2.27345	3.05085	4.14117	1.72464	4.34266
1.90784	2.27345	3.05085	4.14117	1.72464	4.34266
1.90784	2.27252	3.04775	4.14117	1.72464	4.34266
1.90784	2.27252	3.04775	4.14801	1.79271	4.34266
1.90784	2.27252	3.04775	4.14801	1.79271	4.31115
1.90764	2.2551	3.04775	4.14801	1.79271	4.31115
1.90764	2.2551	3.03675	4.17736	1.79271	4.31115
1.90764	2.2551	3.03675	4.17736	1.8074	4.33042
1.91288	2.2551	3.03675	4.17736	1.8074	4.33042
1.91288	2.26755	2.96468	4.13515	1.8074	4.33042
1.91288	2.26755	2.96468	4.13515	1.76233	4.29902
1.91288	2.26755	2.96468	4.13515	1.76233	4.29902
1.94528	2.20438	2.95402	4.13515	1.76233	4.29902
1.94528	2.20438	2.95402	4.1598	1.79965	4.29902
1.94528	2.20438	2.95402	4.1598	1.79965	4.2777
1.96445	2.17676	2.95402	4.1598	1.79965	4.2777
1.96445	2.17676	2.97487	4.18025	1.79965	4.2777
1.96445	2.17676	2.97487	4.18025	1.77581	4.27896
1.98249	2.17676	2.97487	4.18025	1.77581	4.27896
1.98249	2.17878	2.9017	4.18025	1.77581	4.27896
1.98249	2.17878	2.9017	4.14133	1.8402	4.26608
1.98249	2.17878	2.9017	4.14133	1.8402	4.26608
2.0025	2.13963	2.9017	4.14133	1.8402	4.26608
2.0025	2.13963	2.9309	4.20645	1.85102	4.26608
2.0025	2.13963	2.9309	4.20645	1.85102	4.29391
2.0215	2.11731	2.9309	4.20645	1.85102	4.29391
2.0215	2.11731	2.79736	4.20526	1.85102	4.29391
2.0215	2.11731	2.79736	4.20526	1.86889	4.28601
2.04196	2.11731	2.79736	4.20526	1.86889	4.28601
2.04196	2.10794	2.63315	4.20526	1.86889	4.28601
2.04196	2.10794	2.63315	4.21101	1.83245	4.28601
2.04196	2.10794	2.63315	4.21101	1.83245	4.26628
2.03588	2.07609	2.63315	4.21101	1.83245	4.26628
2.03588	2.07609	2.58476	4.21596	1.90131	4.26628
2.03588	2.07609	2.58476	4.21596	1.90131	4.21365
2.05708	2.07609	2.58476	4.21596	1.90131	4.21365
2.05708	2.07441	2.54659	4.22179	1.90131	4.21365
2.05708	2.07441	2.54659	4.22179	1.90006	4.26169
2.05708	2.07441	2.54659	4.22179	1.90006	4.26169
2.0588	2.04801	2.60451	4.22179	1.90006	4.26169
2.0588	2.04801	2.60451	4.24358	1.88288	4.26169
2.0588	2.04801	2.60451	4.24358	1.88288	4.26663
2.1	2.03166	2.60451	4.24358	1.88288	4.26663
2.1	2.03166	2.58326	4.22612	1.88288	4.26663
2.1	2.03166	2.58326	4.22612	1.94991	4.21332
2.12877	2.03166	2.58326	4.22612	1.94991	4.21332
2.12877	2.05139	2.55578	4.22612	1.94991	4.21332
2.12877	2.05139	2.55578	4.20104	1.9082	4.20631
2.12877	2.05139	2.55578	4.20104	1.9082	4.20631
2.11694	2.02635	2.55199	4.20104	1.9082	4.20631
2.11694	2.02635	2.55199	4.22744	1.92978	4.20631
2.11694	2.02635	2.55199	4.22744	1.92978	4.18527
2.14514	1.99676	2.55199	4.22744	1.92978	4.18527
2.14514	1.99676	2.53044	4.27568	1.92978	4.18527
2.14514	1.99676	2.53044	4.27568	1.93017	4.1511
2.14289	1.99676	2.53044	4.27568	1.93017	4.1511
2.14289	1.96453	2.54368	4.27568	1.93017	4.1511
2.14289	1.96453	2.54368	4.24365	1.99914	4.13278
2.14289	1.96453	2.54368	4.24365	1.99914	4.13278
2.16205	1.90766	2.54368	4.24365	1.99914	4.13278
2.16205	1.90766	2.60605	4.25377	2.02724	4.13278
2.16205	1.90766	2.60605	4.25377	2.02724	4.14856
2.16921	1.90766	2.60605	4.25377	2.02724	4.14856
2.16921	1.90125	2.65114	4.25437	2.02724	4.14856
2.16921	1.90125	2.65114	4.25437	1.99396	4.1301
2.18562	1.90125	2.65114	4.25437	1.99396	4.1301
2.18562	1.91156	2.58878	4.25437	1.99396	4.1301
2.18562	1.91156	2.58878	4.24596	2.13654	4.1301
2.18562	1.91156	2.58878	4.24596	2.13654	4.09734
2.22139	1.93404	2.58878	4.24596	2.13654	4.09734
2.22139	1.93404	2.56994	4.28457	2.13654	4.09734
2.22139	1.93404	2.56994	4.28457	2.51452	4.10622
2.19926	1.93404	2.56994	4.28457	2.51452	4.10622
2.19926	1.86661	2.57946	4.27217	2.51452	4.10622
2.19926	1.86661	2.57946	4.27217	2.42783	4.11271
2.19926	1.86661	2.57946	4.27217	2.42783	4.11271
2.24288	1.89575	2.54268	4.27217	2.42783	4.11271
2.24288	1.89575	2.54268	4.23703	2.39436	4.11271
2.24288	1.89575	2.54268	4.23703	2.39436	4.06879
2.28209	1.89161	2.54268	4.23703	2.39436	4.06879
2.28209	1.89161	2.52534	4.22711	2.39436	4.06879
2.28209	1.89161	2.52534	4.22711	2.02599	4.05904
2.28772	1.89161	2.52534	4.22711	2.02599	4.05904
2.28772	1.90127	2.56819	4.22711	2.02599	4.05904
2.28772	1.90127	2.56819	4.23726	2.41462	4.04208
2.28772	1.90127	2.56819	4.23726	2.41462	4.04208
2.2861	1.90955	2.56819	4.23726	2.41462	4.04208
2.2861	1.90955	2.47687	4.27464	2.59804	4.04208
2.2861	1.90955	2.47687	4.27464	2.59804	4.06286
2.32142	1.83399	2.47687	4.27464	2.59804	4.06286
2.32142	1.83399	2.52111	4.27311	2.59804	4.06286
2.32142	1.83399	2.52111	4.27311	2.49931	4.02126
2.32342	1.83399	2.52111	4.27311	2.49931	4.02126
2.32342	1.82111	2.44736	4.27311	2.49931	4.02126
2.32342	1.82111	2.44736	4.25382	2.18999	4.02126
2.32342	1.82111	2.44736	4.25382	2.18999	4.02958
2.31925	1.81257	2.44736	4.25382	2.18999	4.02958
2.31925	1.81257	2.4944	4.28304	2.55214	4.02958
2.31925	1.81257	2.4944	4.28304	2.55214	4.02067
2.3956	1.81257	2.4944	4.28304	2.55214	4.02067
2.3956	1.78165	2.4351	4.30562	2.55214	4.02067
2.3956	1.78165	2.4351	4.30562	2.49317	4.02032
2.3956	1.78165	2.4351	4.30562	2.49317	4.02032
2.39325	1.73911	2.43112	4.30562	2.49317	4.02032
2.39325	1.73911	2.43112	4.2967	2.57514	4.02032
2.39325	1.73911	2.43112	4.2967	2.57514	4.03182
2.44885	1.74757	2.43112	4.2967	2.57514	4.03182
2.44885	1.74757	2.42314	4.31504	2.57514	4.03182
2.44885	1.74757	2.42314	4.31504	2.45384	4.04498
2.46264	1.74757	2.42314	4.31504	2.45384	4.04498
2.46264	1.75641	2.37104	4.31504	2.45384	4.04498
2.46264	1.75641	2.37104	4.3538	2.56515	4.04455
2.46264	1.75641	2.37104	4.3538	2.56515	4.04455
2.4974	1.73852	2.35431	4.3538	2.56515	4.04455
2.4974	1.73852	2.35431	4.34604	2.64026	4.04455
2.4974	1.73852	2.35431	4.34604	2.64026	4.06519
2.57937	1.69826	2.35431	4.34604	2.64026	4.06519
2.57937	1.69826	2.37953	4.38749	2.64026	4.06519
2.57937	1.69826	2.37953	4.38749	2.75317	4.05777
2.52889	1.69826	2.37953	4.38749	2.75317	4.05777
2.52889	1.6958	2.35579	4.38749	2.75317	4.05777
2.52889	1.6958	2.35579	4.40075	2.73729	4.04629
2.52889	1.6958	2.35579	4.40075	2.73729	4.04629
2.53724	1.65788	2.35579	4.40075	2.73729	4.04629
2.53724	1.65788	2.34873	4.41954	2.79432	4.04629
2.53724	1.65788	2.34873	4.41954	2.79432	4.05188
2.54663	1.65788	2.34873	4.41954	2.79432	4.05188
2.54663	1.65687	2.31284	4.42781	2.79432	4.05188
2.54663	1.65687	2.31284	4.42781	2.4302	4.00623
2.5742	1.65687	2.31284	4.42781	2.4302	4.00623
2.5742	1.61105	2.30446	4.42781	2.4302	4.00623
2.5742	1.61105	2.30446	4.42715	2.29205	4.00623
2.5742	1.61105	2.30446	4.42715	2.29205	4.0187
2.56768	1.62223	2.30446	4.42715	2.29205	4.0187
2.56768	1.62223	2.22546	4.39669	2.29205	4.0187
2.56768	1.62223	2.22546	4.39669	2.28012	4.0245
2.62535	1.62223	2.22546	4.39669	2.28012	4.0245
2.62535	1.57921	2.23861	4.49331	2.28012	4.0245
2.62535	1.57921	2.23861	4.49331	2.27316	4.03974
2.62535	1.57921	2.23861	4.49331	2.27316	4.03974
2.59396	1.56704	2.21986	4.49331	2.27316	4.03974
2.59396	1.56704	2.21986	4.42585	2.28534	4.03974
2.59396	1.56704	2.21986	4.42585	2.28534	4.02756
2.64985	1.54476	2.21986	4.42585	2.28534	4.02756
2.64985	1.54476	2.20776	4.44797	2.28534	4.02756
2.64985	1.54476	2.20776	4.44797	2.41582	4.00589
2.65145	1.54476	2.20776	4.44797	2.41582	4.00589
2.65145	1.56755	2.20197	4.44797	2.41582	4.00589
2.65145	1.56755	2.20197	4.48924	2.31916	3.99712
2.65145	1.56755	2.20197	4.48924	2.31916	3.99712
2.71251	1.53654	2.20197	4.48924	2.31916	3.99712
2.71251	1.53654	2.21059	4.47735	2.3787	3.99712
2.71251	1.53654	2.21059	4.47735	2.3787	3.99191
2.70118	1.58416	2.21059	4.47735	2.3787	3.99191
2.70118	1.58416	2.15781	4.47098	2.3787	3.99191
2.70118	1.58416	2.15781	4.47098	2.35669	4.00247
2.7304	1.58416	2.15781	4.47098	2.35669	4.00247
2.7304	1.51342	2.15494	4.47098	2.35669	4.00247
2.7304	1.51342	2.15494	4.51267	2.3138	4.00247
2.7304	1.51342	2.15494	4.51267	2.3138	3.98698
2.73071	1.52352	2.15494	4.51267	2.3138	3.98698
2.73071	1.52352	2.19624	4.53907	2.34048	3.98698
2.73071	1.52352	2.19624	4.53907	2.34048	3.95102
2.71227	1.52352	2.19624	4.53907	2.34048	3.95102
2.71227	1.51057	2.16007	4.50977	2.34048	3.95102
2.71227	1.51057	2.16007	4.50977	2.35478	3.97963
2.71227	1.51057	2.16007	4.50977	2.35478	3.97963
2.78525	1.54423	2.1608	4.50977	2.35478	3.97963
2.78525	1.54423	2.1608	4.51949	2.42961	3.97963
2.78525	1.54423	2.1608	4.51949	2.42961	3.95462
2.80061	1.51047	2.1608	4.51949	2.42961	3.95462
2.80061	1.51047	2.12657	4.51062	2.42961	3.95462
2.80061	1.51047	2.12657	4.51062	2.4631	3.98962
2.82248	1.51047	2.12657	4.51062	2.4631	3.98962
2.82248	1.5128	2.09736	4.51062	2.4631	3.98962
2.82248	1.5128	2.09736	4.53033	2.45586	3.96934
2.82248	1.5128	2.09736	4.53033	2.45586	3.96934
2.86817	1.49705	2.10543	4.53033	2.45586	3.96934
2.86817	1.49705	2.10543	4.52693	2.46296	3.96934
2.86817	1.49705	2.10543	4.52693	2.46296	3.96735
2.92585	1.49151	2.10543	4.52693	2.46296	3.96735
2.92585	1.49151	2.11701	4.54731	2.46296	3.96735
2.92585	1.49151	2.11701	4.54731	2.42214	3.96538
2.91178	1.49151	2.11701	4.54731	2.42214	3.96538
2.91178	1.48721	2.12327	4.54731	2.42214	3.96538
2.91178	1.48721	2.12327	4.63363	2.39768	4.00235
2.91178	1.48721	2.12327	4.63363	2.39768	4.00235
2.95422	1.45096	2.12327	4.63363	2.39768	4.00235
2.95422	1.45096	2.10776	4.63358	2.52787	4.00235
2.95422	1.45096	2.10776	4.63358	2.52787	3.93344
2.94063	1.45096	2.10776	4.63358	2.52787	3.93344
2.94063	1.42565	2.09225	4.65342	2.52787	3.93344
2.94063	1.42565	2.09225	4.65342	2.62247	3.93851
2.95243	1.42565	2.09225	4.65342	2.62247	3.93851
2.95243	1.4036	2.09359	4.65342	2.62247	3.93851
