# Supplementary material for: Neural network assisted Kalman filter for INS/UWB integrated seamless quadrotor localization
Source: PeerJ Comput Sci. 2021 Jul 14;7:e630. doi: 10.7717/peerj-cs.630 (PMC8293925; doi:10.7717/peerj-cs.630)
Supplement: Supplemental Information 4 [file peerj-cs-07-630-s004.xlsx]

## Sheet: Sheet1
183.708
183.611
183.6
183.618
183.701
183.882
184.123
184.067
183.938
183.778
183.807
183.983
184.171
184.747
184.953
185.028
185.09
185.08
185.083
185.075
185.038
185.073
185.036
185.038
185.019
184.997
185.01
184.987
184.976
184.915
184.819
184.843
184.84
184.844
184.769
184.814
184.801
184.755
184.794
184.8
184.77
184.8
184.797
184.807
184.73
184.969
185.967
186.912
187.701
187.8
187.76
187.573
187.339
187.186
187.156
187.421
187.508
187.258
186.933
186.85
186.798
186.811
186.755
186.461
186.199
186.085
186.09
185.902
185.679
185.722
185.848
185.758
185.509
185.29
185.066
184.756
184.456
184.186
183.827
183.801
183.987
184.065
184.065
184.1
184.239
184.298
184.402
184.548
184.636
184.524
184.481
184.578
184.612
184.505
184.455
184.434
184.311
184.267
184.321
184.291
184.189
184.111
184.136
184.111
184.114
184.192
184.189
184.115
184.106
184.092
184.083
184.078
184.079
184.102
184.113
184.08
184.021
184.055
184.162
184.233
184.276
184.417
184.408
184.383
184.383
184.395
184.268
184.396
184.727
184.953
185.024
185.19
185.354
185.437
185.381
185.422
185.187
184.795
184.466
184.252
184.137
184.081
184.078
183.938
183.913
184.104
184.151
184.137
184.206
184.41
184.54
184.647
184.762
184.732
184.844
184.968
184.943
184.907
184.944
184.942
184.908
184.884
184.841
184.697
184.603
184.52
184.397
184.259
184.243
184.266
184.186
184.33
184.381
184.459
184.549
184.576
184.678
184.781
184.843
184.737
184.491
184.432
184.383
184.351
184.068
183.733
183.62
183.516
183.563
183.526
183.225
183.148
183.134
183.171
183.229
183.192
183.12
183.106
183.287
183.351
183.45
183.367
183.312
183.113
182.94
182.827
182.786
182.877
183.055
183.068
183.237
183.3
183.37
183.404
183.447
183.377
183.329
183.164
183.123
182.98
183.031
183.095
183.142
183.159
183.061
183.083
182.996
182.972
182.864
182.722
182.596
182.297
182.09
181.95
181.836
181.843
181.759
181.962
182.017
182.1
181.989
181.914
181.762
181.555
181.442
181.319
180.97
180.469
180.029
180.066
180.324
180.361
180.304
180.23
180.282
180.562
180.682
180.76
180.66
180.498
180.14
179.894
179.914
180.06
180.316
180.358
180.505
180.592
180.878
181.255
181.41
181.372
181.445
181.642
181.829
181.925
182.121
182.286
182.334
182.395
182.568
182.678
182.776
182.788
182.901
183.074
183.276
183.415
183.469
183.476
183.486
183.577
183.74
183.857
183.765
183.692
183.73
183.716
183.712
183.644
183.677
183.565
183.49
183.492
183.501
183.555
183.652
183.673
183.617
183.627
183.737
183.808
184.01
184.201
184.376
184.476
184.537
184.755
184.934
185.068
185.203
184.963
184.834
184.948
185.184
185.163
185.038
185.115
185.09
185.085
185.222
185.016
184.876
185.098
185.062
184.849
184.675
184.884
184.504
184.613
184.713
184.721
184.434
184.301
184.171
184.126
184.233
184.496
183.905
183.489
183.312
182.752
182.472
182.487
182.78
181.915
181.425
181.394
181.07
181.051
181.28
181.006
180.838
180.889
181.301
180.8
180.722
180.918
181.502
181.542
181.421
181.481
181.438
181.525
182.039
181.545
180.813
180.412
180.398
179.956
179.596
179.358
179.167
179.22
179.824
179.618
179.218
179.007
178.984
178.933
179.014
179.492
179.14
179.086
179.097
179.425
179.203
179.075
179.141
178.942
178.911
179.296
179.003
178.583
178.407
178.647
178.299
178.198
178.452
178.405
178.312
178.717
178.768
178.906
179.124
179.748
180.198
180.672
181.061
180.895
181.014
181.624
181.765
182.164
182.399
182.548
182.385
182.488
182.894
182.744
182.646
182.104
182.076
181.691
181.365
180.966
180.279
179.599
179.576
179.304
178.882
178.176
178.021
177.837
177.886
178.017
178.117
178.299
178.445
178.606
178.796
179.063
179.802
180.096
180.156
180.288
180.467
180.823
180.995
181.63
182.094
182.479
182.98
182.953
182.823
182.562
182.09
181.685
181.215
181.227
180.971
180.727
180.484
180.042
179.629
179.362
179.139
178.757
178.198
177.922
177.432
177.137
177.037
176.917
176.917
177.001
177.065
177.06
176.913
177.053
176.967
176.924
176.892
176.691
176.582
176.357
176.475
176.383
176.236
176.338
176.192
176.103
176.085
176.03
175.946
175.791
175.917
175.814
175.782
175.78
175.735
175.682
175.645
175.617
175.576
175.47
175.697
175.749
175.788
175.847
175.935
175.96
175.931
175.992
176.038
175.986
176.206
176.357
176.488
176.553
176.704
176.815
176.834
177.065
177.312
177.49
177.518
177.722
177.913
178.016
178.316
178.562
178.614
178.798
178.89
178.944
178.821
178.904
178.93
178.753
178.742
178.757
178.527
178.392
178.482
178.61
178.585
178.649
178.589
178.572
178.868
179.188
179.368
179.667
179.97
180.232
180.189
180.281
180.459
180.484
180.397
180.511
180.538
180.538
180.551
180.451
180.146
180.129
180.064
179.839
179.728
179.666
179.643
179.431
179.635
179.561
179.378
179.131
178.949
178.733
178.431
178.393
178.273
177.939
177.72
177.589
177.412
177.162
177.029
176.721
176.121
175.52
175.091
174.847
174.885
175.023
175.086
175.087
175.107
174.82
174.43
174.063
173.578
173.162
173.057
173.105
173.187
173.082
173.008
172.858
172.639
172.36
172.18
172.005
171.678
171.435
171.428
171.412
171.362
171.627
171.847
172.609
173.266
173.381
173.537
173.716
173.931
174.14
174.204
174.147
174.082
174.672
174.858
174.748
174.77
174.836
174.768
174.379
174.151
173.947
173.266
172.261
171.701
171.25
170.801
171.039
171.454
171.857
172.325
172.885
173.399
173.349
173.382
173.649
173.932
174.03
173.947
173.75
173.527
173.251
173.256
173.261
173.367
173.386
173.332
173.589
173.79
173.939
174.092
174.279
174.74
175.09
175.258
175.307
175.544
175.573
175.599
175.705
175.419
175.238
175.16
175.461
175.753
175.994
176.314
176.748
177.221
177.754
177.769
177.785
177.824
177.906
177.883
177.885
177.992
178.1
178.136
178.249
178.103
177.903
177.689
177.496
177.23
177.017
176.87
176.76
176.733
176.882
176.868
176.863
176.775
176.817
176.873
176.93
177.053
177.034
176.986
176.921
177.015
177.1
177.128
177.24
177.349
177.455
177.571
177.531
177.557
177.526
177.561
177.559
177.538
177.549
177.476
177.38
177.405
177.358
177.377
177.311
177.397
177.531
177.779
177.933
178.019
178.097
178.244
178.377
178.498
178.438
178.405
178.325
178.304
178.314
178.353
178.414
178.449
178.561
178.668
178.808
178.909
178.93
179.015
179.124
179.177
179.25
179.26
179.297
179.232
179.204
179.19
179.088
179.028
178.966
178.875
178.809
178.685
178.663
178.59
178.54
178.48
178.407
178.352
178.273
178.247
178.161
178.064
177.976
177.788
177.628
177.422
177.209
176.962
176.744
176.63
176.531
176.445
176.385
176.269
176.192
176.107
176.068
176.049
176.075
176.128
176.126
176.168
176.169
176.142
176.131
176.152
176.252
176.347
176.479
176.626
176.75
176.822
176.882
176.899
176.969
177.071
177.205
177.342
177.52
177.711
177.882
178.028
178.19
178.314
178.362
178.463
178.575
178.665
178.749
178.874
178.976
179.101
179.288
179.464
179.576
179.676
179.714
179.739
179.846
179.958
180.051
180.136
180.249
180.348
180.38
180.469
180.539
180.537
180.533
180.534
180.512
180.488
180.478
180.47
180.401
180.357
180.282
180.176
180.093
179.647
179.368
179.088
177.607
177.326
177.136
176.88
175.789
175.388
175.058
174.772
174.427
174.178
173.949
173.826
173.756
173.678
173.678
173.57
173.542
173.455
173.35
173.355
173.332
173.362
173.401
173.445
173.579
173.604
173.869
174.053
174.197
174.305
174.408
174.496
174.551
174.647
174.795
174.879
175
175.113
175.244
175.433
175.607
175.807
175.964
176.188
176.424
176.692
177.029
177.408
177.844
178.301
178.855
179.533
180.225
180.942
181.716
182.537
183.44
184.313
185.038
185.847
186.684
187.544
188.296
189.006
189.705
190.385
191.092
191.879
192.806
193.773
194.884
196.245
198.056
200.497
203.756
206.539
208.68
210.865
213.05
215.083
217.39
219.727
222.044
224.202
226.355
228.504
230.623
232.647
234.552
236.386
238.107
239.777
241.921
244.565
246.48
248.427
250.483
252.393
254.209
255.92
257.324
258.571
259.833
261.174
262.576
263.866
264.96
265.964
266.915
267.804
268.493
269.063
269.495
270.008
270.276
270.156
270.08
269.802
269.431
269.248
269.205
269.216
269.127
268.759
268.567
268.464
268.57
268.371
268.103
267.986
267.67
267.291
266.934
266.865
266.644
266.311
266.189
265.765
265.163
264.409
263.725
262.89
262.135
261.901
261.503
260.876
260.423
260.025
259.574
259.427
259.602
259.595
259.737
260.206
260.4
260.906
261.648
261.879
261.763
261.84
262.261
262.421
262.629
263.01
263.202
263.346
263.539
263.32
262.809
262.492
262.625
262.509
262.34
262.438
262.428
262.49
262.684
263.2
263.275
263.493
264.049
264.285
264.579
265.089
265.561
265.621
265.619
265.706
265.515
265.403
265.424
265.064
264.742
264.541
264.336
263.802
263.252
262.694
261.956
261.594
261.49
261.168
260.896
260.579
260.489
260.23
260.159
260.16
260.033
259.859
259.79
259.807
259.608
259.654
259.746
257.407
257.311
255.358
254.59
255.855
256.371
253.678
252.37
248.206
243.661
243.249
243.33
243.352
243.365
244.209
243.493
243.136
241.794
240.248
239.075
237.264
237.019
236.466
236.247
235.347
235.205
235.241
235.075
234.851
234.985
234.643
234.858
234.753
234.677
234.711
234.703
234.508
234.451
234.088
234.351
234.134
234.245
234.356
234.138
235.017
235.381
235.723
236.063
237.614
237.56
237.938
238.538
238.568
238.859
238.727
238.849
238.282
238.347
238.159
237.837
237.733
237.223
236.982
236.925
236.011
235.838
235.115
234.907
234.775
234.644
234.222
234.068
233.929
233.691
233.57
233.357
233.415
233.337
233.27
233.156
233.059
233.207
233.334
233.957
234.859
235.803
238.386
240.029
241.895
243.32
244.71
246.535
248.359
250.172
252.003
253.502
254.984
256.755
258.53
260.236
261.765
263.403
265.04
266.736
268.516
269.916
271.175
272.553
274.089
275.568
277.078
278.262
279.28
280.406
281.568
282.708
283.76
284.898
285.948
287.064
288.264
289.194
289.69
290.406
291.541
292.238
293.108
294.316
295.173
296.035
297.088
298.203
298.797
299.61
300.66
301.302
302.068
303.069
303.747
304.236
304.791
305.672
305.977
306.446
307.006
307.355
307.946
308.728
308.938
309.148
309.51
309.98
310.07
310.14
310.437
310.556
310.686
310.881
311.102
310.991
311.086
311.319
311.127
311.017
311.128
311.132
311.126
311.276
311.469
311.423
311.507
311.769
311.767
311.75
311.863
311.803
311.79
311.846
311.956
311.822
311.752
311.868
311.818
311.822
311.837
311.775
311.707
311.665
311.651
311.318
311.238
311.388
311.299
311.307
311.479
311.731
311.584
311.556
311.623
311.391
311.46
311.714
311.639
311.541
311.454
311.354
310.96
310.699
310.476
310.054
309.818
309.652
307.382
307.307
307.249
307.237
307.179
307.095
307.072
307.014
307.081
307.13
306.995
306.951
306.987
306.969
306.847
306.788
306.796
306.836
306.872
306.984
307.107
307.268
307.404
307.612
307.792
308.003
308.201
308.318
308.41
308.448
308.399
308.328
308.227
308.066
307.892
307.748
307.657
307.498
307.33
307.135
306.883
306.648
306.362
305.946
305.535
305.079
304.703
304.262
303.776
303.143
302.541
302.051
301.395
300.6
299.949
299.382
298.804
298.193
297.662
297.114
296.501
295.926
295.281
294.614
294.091
293.779
293.526
293.178
292.918
292.816
292.829
293.155
293.413
292.97
291.998
290.841
289.915
289.611
289.351
289.046
288.813
288.748
288.662
288.556
288.543
288.689
288.817
288.969
289.088
289.376
289.749
290.18
290.67
291.148
291.369
291.712
292.053
292.29
292.461
292.512
292.467
292.409
292.461
292.528
292.516
292.5
292.493
292.572
292.709
292.888
293.047
293.06
293.057
293.064
293.092
293.117
293.114
293.162
293.198
293.217
293.236
293.201
293.168
293.099
293.001
292.849
292.739
292.571
292.337
292.216
292.105
291.949
291.738
291.56
291.384
291.174
291.078
290.961
290.793
290.567
290.497
290.408
290.233
289.951
289.662
289.325
289.092
288.909
288.769
288.564
288.247
287.83
287.377
287.06
286.759
286.507
286.36
286.19
286.105
286.018
285.931
285.798
285.657
285.536
285.321
285.126
284.95
284.833
284.739
284.717
284.65
284.581
284.505
284.487
284.377
284.298
284.16
284.015
283.902
283.775
283.567
283.363
283.218
283.069
282.818
282.629
282.478
282.369
282.252
282.126
282.057
282.042
282.043
282.134
282.229
282.308
282.352
282.399
282.426
282.375
282.332
282.246
282.108
281.933
281.844
281.691
281.525
281.428
281.34
281.149
280.959
280.812
280.551
280.298
280.066
279.741
279.329
278.982
278.698
278.243
277.773
277.354
276.841
276.36
275.898
275.423
274.948
274.561
274.307
273.93
273.568
273.239
272.834
272.448
272.088
271.837
271.54
271.255
271.121
270.971
270.839
270.735
270.582
270.346
270.137
269.988
269.78
269.604
269.615
269.578
269.639
269.781
269.894
269.958
270.015
270.254
270.468
270.636
270.914
271.067
271.285
271.553
271.921
272.161
272.276
272.439
272.45
272.556
272.749
272.858
272.868
273.006
273.268
273.489
273.671
274.028
274.193
274.407
274.733
274.941
274.984
274.959
275.158
275.19
275.178
275.373
275.299
275.227
275.299
275.242
275.051
274.826
274.828
274.594
274.462
274.593
274.832
275.403
276.147
277.443
278.986
280.949
283.271
284.87
285.702
287.788
289.852
292.534
293.328
296.193
298.486
300.616
302.954
303.786
305.591
307.529
309.47
311.24
312.841
314.6
315.952
317.503
319.324
320.997
322.673
324.295
326.154
327.788
329.512
331.574
333.261
335.034
337.21
339.437
341.341
343.482
345.706
347.417
349.069
351.017
352.872
354.6
356.282
357.509
358.371
359.237
0.161667
0.573486
0.946198
1.40773
1.63707
1.82378
1.95525
1.7719
1.55943
1.55115
1.7756
1.543
1.15404
0.911438
0.492416
359.915
359.592
359.366
358.839
358.474
358.396
358.125
357.865
357.914
357.98
357.921
358.068
358.423
358.383
358.403
358.641
358.563
358.518
358.879
359.154
359.257
359.354
359.654
359.476
359.43
359.59
359.473
359.264
359.133
359.164
358.828
358.583
358.641
358.391
358.057
358.029
357.905
357.543
357.412
357.492
357.269
357.16
357.426
357.459
357.471
357.73
357.916
357.882
358.038
358.469
358.506
358.616
358.841
358.916
358.954
359.307
359.578
359.712
359.919
0.302917
0.451492
0.549408
0.806381
0.999481
0.996277
1.04968
1.21167
1.36884
1.54768
1.68016
1.89737
2.18187
2.53464
2.71846
2.92393
3.0446
3.29642
3.39761
3.65511
3.92059
4.07265
4.24771
4.54105
4.72658
4.95613
5.19157
5.44328
5.45779
5.62091
5.79782
5.9039
5.94485
5.9726
5.96437
5.90173
5.90622
5.95787
5.68814
5.42131
5.33424
5.13564
4.8533
4.65387
4.47679
4.11124
3.76012
3.5285
3.06064
2.61659
2.29845
2.00458
1.7207
1.51418
1.3181
0.88063
0.467697
0.120789
359.71
359.256
358.708
358.097
357.44
357.091
356.895
356.634
356.558
356.563
356.466
356.377
356.38
356.442
356.519
356.606
356.758
356.816
356.906
357.026
357.13
357.305
357.391
357.515
357.579
357.742
357.893
358.077
358.253
358.405
358.485
358.777
358.971
359.079
359.286
359.527
359.739
359.925
0.0903625
0.226013
0.215073
0.520035
0.725571
0.747849
0.923004
1.14722
1.345
1.36948
1.83075
2.04927
2.06648
2.42474
2.68222
2.83011
3.11214
3.39124
3.57568
3.57024
3.87299
3.91685
3.841
3.87888
3.95653
3.94119
3.8369
3.91925
3.90927
3.67288
3.70024
3.60715
3.24857
2.94649
2.68854
2.26231
1.75197
1.468
1.14238
0.660141
0.272003
359.904
359.44
359.043
358.824
358.5
358.092
357.841
357.652
357.484
357.375
357.311
357.211
356.988
356.872
356.7
356.578
356.457
356.407
356.368
356.325
356.31
356.29
356.176
356.184
356.209
356.312
356.311
356.446
356.671
356.782
357.003
357.21
357.534
357.687
357.978
358.349
358.516
358.773
359.068
359.211
359.45
359.616
359.783
359.856
0.0792847
0.411392
0.576874
0.756195
0.952026
1.15071
1.36128
1.62132
1.95865
2.07486
2.33022
2.68102
2.83441
3.00551
3.147
3.2979
3.41594
3.47021
3.5834
3.502
3.45052
3.48474
3.32645
3.17743
3.02428
3.01306
2.83614
2.72217
2.67984
2.56796
2.45338
2.41982
2.16914
1.92676
1.67245
1.48491
1.10086
0.780502
0.553421
0.150726
359.718
359.295
358.921
358.515
358.203
358.058
357.836
357.507
357.267
356.907
356.566
356.295
356.137
355.939
355.792
355.68
355.528
355.382
355.352
355.202
355.133
355.137
355.163
355.207
355.299
355.577
355.708
355.919
356.201
356.542
356.808
357.118
357.492
357.874
358.171
358.462
358.409
358.344
358.271
358.204
358.04
358.073
358.323
358.272
358.28
358.452
358.339
358.338
358.515
358.69
358.948
359.092
359.119
359.274
359.54
359.686
359.576
[truncated: 581 more rows]
