# Supplementary material for: Neural network assisted Kalman filter for INS/UWB integrated seamless quadrotor localization
Source: PeerJ Comput Sci. 2021 Jul 14;7:e630. doi: 10.7717/peerj-cs.630 (PMC8293925; doi:10.7717/peerj-cs.630)
Supplement: Supplemental Information 5 [file peerj-cs-07-630-s005.m]

function [x,P] = kf_predict(x,P,A,Q,B,u)

  if nargin < 3
    A = [];
  end
  if nargin < 4
    Q = [];
  end
  if nargin < 5
    B = [];
  end
  if nargin < 6
    u = [];
  end

  if isempty(A)
    A = eye(size(x,1));
  end
  if isempty(Q)
    Q = zeros(size(x,1));
  end
  if isempty(B) & ~isempty(u)
    B = eye(size(x,1),size(u,1));
  end

  if isempty(u)
    x = A * x;
    P = A * P * A' + Q;
  else
    x = A * x + B * u;
    P = A * P * A' + Q;
  end
