# Supplementary material for: Neural network assisted Kalman filter for INS/UWB integrated seamless quadrotor localization
Source: PeerJ Comput Sci. 2021 Jul 14;7:e630. doi: 10.7717/peerj-cs.630 (PMC8293925; doi:10.7717/peerj-cs.630)
Supplement: Supplemental Information 6 [file peerj-cs-07-630-s006.m]

function [X,P,K,IM,IS,LH] = kf_update(X,P,y,H,R)

  if nargin < 5
    error('Too few arguments');
  end

  IM = H*X;
  IS = (R + H*P*H');
  K = P*H'/IS;
  X = X + K * (y-IM);
  P = P - K*IS*K';
  if nargout > 5
    LH = gauss_pdf(y,IM,IS);
  end
