# Supplementary material for: Neural network assisted Kalman filter for INS/UWB integrated seamless quadrotor localization
Source: PeerJ Comput Sci. 2021 Jul 14;7:e630. doi: 10.7717/peerj-cs.630 (PMC8293925; doi:10.7717/peerj-cs.630)
Supplement: Supplemental Information 7 [file peerj-cs-07-630-s007.m]

clear all;
clc;
close all;

type = 'function estimation';
kernel = 'RBF_kernel';
sig2 = 10^-3;
gam =  10^-3;

i=2580;
N = 5;

RNnumb = 6;
RNpos = zeros(RNnumb,2);
RNpos(1,1) = 3.2; RNpos(1,2) = 0;RNpos(1,3) = 2.7; 
RNpos(2,1) = 0; RNpos(2,2) = 0; RNpos(2,3) = 0.15;
RNpos(3,1) =0; RNpos(3,2) =-2.6;RNpos(3,3) = 2.7;
RNpos(4,1) = 3.2; RNpos(4,2) =-5; RNpos(4,3) = 2.7;
RNpos(5,1) = 3.2; RNpos(5,2) = -2.5;RNpos(5,3) = 0.15; 
RNpos(6,1) = 0; RNpos(6,2) = -5;RNpos(6,3) = 0.15; 

T_ = 0.02; 
d2pi = pi/180;
pi2d = 1/d2pi;
BNnumb = 1900;

BNpos_ = zeros(BNnumb,2);
BNpos_(1,1) = -1.6; %5.12
BNpos_(1,2) = 2.3;%16.31

N_ = 1;
YAW(:,:) = xlsread('.\YAW.xlsx'); %5ÐÐÈ¡Ò»´Î
Pos_INSonly = xlsread('.\Pos_INSonly.xlsx'); 
Ref_BNpos = xlsread('.\Ref_BNpos.xlsx');
measure_Distance = xlsread('.\measure_Distance.xlsx');
BNnumb=size(measure_Distance,1);

T = T_*N_;
disp(['Sample time[s]: ',num2str(T)]);

showStartNumb = 1;
showNumb = BNnumb;
Outage = zeros(BNnumb,3); 

size = 50;
OutageArea(1,1) = 700;  OutageArea(1,2) = OutageArea(1,1) + size;
OutageArea(2,1) = 1060;  OutageArea(2,2) = OutageArea(2,1) + size;
OutageArea(3,1) = 1360;  OutageArea(3,2) = OutageArea(3,1) + size;
OutageArea(4,1) = 1760;  OutageArea(4,2) = OutageArea(4,1) + size;
OutageArea_numb = 4;

for i=1:3
    for j=1:length(OutageArea(:,1) )
        inx_out= OutageArea(j,1):OutageArea(j,2);
        Outage(inx_out,i) = 1;
    end
end

X3 = [0; 0; 0; 0;0;0;];
P3 = 10^0*eye(6);
nR2 = 3;
R3 = 10^-2*eye(3);
Q3 = 10^-3*eye(6);

H3 = [1 0 0 0 0 0;
    0 1 0 0 0 0;
    0 0 1 0 0 0];

F3 = [1 T  0 0 0 0;
    0 1  0 T 0 0;
    0 0  1 0 0 T;
    0 0  0 1 0 0;
    0 0  0 0 1 0;
    0 0  0 0 0 1;];

index=1;
MissingData = 1;
X4 = [0; 0; 0; 0; 0; 0;];
P4 = 10^0*eye(6);
nR4= 3;
R4 = 10^-2*eye(3);
Q4 = 10^-3*eye(6);
K4 = 6;

H4 = [1 0 0 0 0 0;
    0 1 0 0 0 0;
    0 0 1 0 0 0];

F4 = [1 T  0 0 0 0;
    0 1  0 T 0 0;
    0 0  1 0 0 T;
    0 0  0 1 0 0;
    0 0  0 0 1 0;
    0 0  0 0 0 1;];

X5 = [0; 0; 0; 0;0;0;];
K = 6;
P5 = eye(6);
nR5= 3;
R5 = 10^-2*eye(3);
Q5 = 10^-3*eye(6);


H5 = [1 0 0 0 0 0;
    0 1 0 0 0 0;
    0 0 1 0 0 0];

F5 = [1 T  0 0 0 0;
    0 1  0 T 0 0;
    0 0  1 0 0 T;
    0 0  0 1 0 0;
    0 0  0 0 1 0;
    0 0  0 0 0 1;];

for i = 1:BNnumb
    arrivalnode_number = 1;   
    arrivalnode_id_number = 1;  
    
    for j=1:RNnumb
        arrivalnode_number_position(arrivalnode_number,1) = RNpos(j,1);
        arrivalnode_number_position(arrivalnode_number,2) = RNpos(j,2);
        arrivalnode_number_position(arrivalnode_number,3) = RNpos(j,3);
        WSNmeasure_Distance(i,j) = measure_Distance(i,j);
        INS_measure_Distance(i,j) = sqrt((RNpos(j,1) - Pos_INSonly(i,1))^2+(RNpos(j,2) - Pos_INSonly(i,2))^2); % INSÎ±¾à
        arrivalnode_id(i,arrivalnode_number) = j; 
        arrivalnode_number=arrivalnode_number+1;   
    end
    
    arrivalnode_number = arrivalnode_number-1; 
    arrivalnode_number_s(i) = arrivalnode_number;

    for ai=1:(arrivalnode_number-1)
        arrivalnode_number_position(ai,1) = arrivalnode_number_position(ai,1) - arrivalnode_number_position(arrivalnode_number,1);
        arrivalnode_number_position(ai,2) = arrivalnode_number_position(ai,2) - arrivalnode_number_position(arrivalnode_number,2);
        arrivalnode_number_position(ai,3) = arrivalnode_number_position(ai,3) - arrivalnode_number_position(arrivalnode_number,3);
    end
    
    A = -2.*arrivalnode_number_position(1:arrivalnode_number-1,1:3);
    B = zeros(arrivalnode_number-1,1);
    
    anNid = 1;
    last_id = 1;
    last_id = arrivalnode_id(i,arrivalnode_number);
    
    for j=1:arrivalnode_number-1
        anNid = arrivalnode_id(i,j);
        B(j,1) = WSNmeasure_Distance(i,anNid)^2-WSNmeasure_Distance(i,last_id)^2-RNpos(anNid,1)^2+RNpos(last_id,1)^2-RNpos(anNid,2)^2+RNpos(last_id,2)^2-RNpos(anNid,3)^2+RNpos(last_id,3)^2;
        
    end
    
    wsn_compute_BNpos(1:3,i) = inv(A'*A)*A'*B;
    
    Y3 = zeros(3,1);
    Y3(1,1) = Pos_INSonly(i,1)- wsn_compute_BNpos(1,i);%
    Y3(2,1) = Pos_INSonly(i,2)- wsn_compute_BNpos(2,i);%
    Y3(3,1) = Pos_INSonly(i,3)- wsn_compute_BNpos(3,i);%
    Y3_s(:,i) = Y3;
    
    [X3,P3] = kf_predict(X3,P3,F3,Q3);
    XX3_ts(:,i) = X3; 
    [X3,P3] = kf_update(X3,P3,Y3,H3,R3);
    XX3(:,i) = X3;    
    XX3_P(1,i) = Pos_INSonly(i,1)- XX3(1,i); 
    XX3_P(2,i) = Pos_INSonly(i,2)- XX3(2,i); 
    XX3_P(3,i) = Pos_INSonly(i,3)- XX3(3,i); 
    
end

trainX = XX3_ts(1:3,:)';
trainY = Y3_s';
input = trainX';

net = newff(input,trainY',10);
net.trainparam.epochs = 2000;
net.trainparam.goal = 0.001;
net = train( net, input , trainY' ) ;

for i = 1:BNnumb
    Y5(:,i) = Y3_s(:,i);
    [X5,P5] = kf_predict(X5,P5,F5,Q5);
    if(MissingData) % Èç¹û³öÏÖÊ§ËøµÄÇé¿ö
        if(Outage(i,1) == 1) % ¹Û²âÊ§Ëø
            Y5(:,i) = sim( net , X5(1:3,1) );
        end
    end
    [X5,P5,K5] = kf_update(X5,P5,Y5(:,i),H5,R5);
    
    X5_s(:,i) = X5;
    P5_s(:,:,i) = P5;
    XX5_P(1,i) = Pos_INSonly(i,1)- X5_s(1,i); % ÂË²¨ÐÞÕýºóµÄxÏòÎ»ÖÃ
    XX5_P(2,i) = Pos_INSonly(i,2)- X5_s(2,i); % ÂË²¨ÐÞÕýºóµÄyÏòÎ»ÖÃ
    XX5_P(3,i) = Pos_INSonly(i,3)- X5_s(3,i); % ÂË²¨ÐÞÕýºóµÄyÏòÎ»ÖÃ
end

trainXSVM = XX3_ts(1:3,:)';
trainYSVM = Y3_s';
model = initlssvm(trainXSVM,trainYSVM,type,gam,sig2,kernel); 
model = trainlssvm(model);  

for i = 1:BNnumb
    Y4(:,i) = Y3_s(:,i);
    [X4,P4] = kf_predict(X4,P4,F4,Q4);
    if(MissingData) 
        if(Outage(i,1) == 1) 
            Y4_temp = simlssvm( model, X4(1:3,1)' );
            Y4(:,i) = Y4_temp';
        end
    end
 
    [X4,P4,K4] = kf_update(X4,P4,Y4(:,i),H4,R4);
    
    X4_s(:,i) = X4;
    P4_s(:,:,i) = P4;
    XX4_P(1,i) = Pos_INSonly(i,1)- X4_s(1,i);
    XX4_P(2,i) = Pos_INSonly(i,2)- X4_s(2,i); 
    XX4_P(3,i) = Pos_INSonly(i,3)- X4_s(3,i); 
end


figure
plot3(Ref_BNpos(1,1:BNnumb),Ref_BNpos(2,1:BNnumb),Ref_BNpos(3,1:BNnumb),'k--','MarkerFaceColor','g','Markersize',3,'LineWidth',1); hold on
plot3(RNpos(:,1),RNpos(:,2),RNpos(:,3),'kx','Markersize',6,'LineWidth',2);hold on
if(MissingData)
    for j = 1:length(OutageArea(:,1) )
        plot3(Ref_BNpos(1,OutageArea(j,1):OutageArea(j,2)),Ref_BNpos(2,OutageArea(j,1):OutageArea(j,2)),Ref_BNpos(3,OutageArea(j,1):OutageArea(j,2)),'g-','MarkerFaceColor','g','Markersize',3,'LineWidth',1); hold on
    end
end

grid;
xlabel('\bfEast direction [m]');
ylabel('\bfNorth direction [m]');
zlabel('\bfUp direction [m]');
legend('\bfReference path','\bfUWB RN','\bfOutage');%'\bfUWB',
ylim([-5,1]);

if(MissingData)
    for j = 1:length(OutageArea(:,1) )figure
        plot3(Ref_BNpos(1,1:BNnumb),Ref_BNpos(2,1:BNnumb),Ref_BNpos(3,1:BNnumb),'k:','MarkerFaceColor','g','Markersize',3,'LineWidth',1); hold on
        plot3(RNpos(:,1),RNpos(:,2),RNpos(:,3),'kx','Markersize',6,'LineWidth',2);hold on
        plot3(Ref_BNpos(1,OutageArea(j,1):OutageArea(j,2)),Ref_BNpos(2,OutageArea(j,1):OutageArea(j,2)),Ref_BNpos(3,OutageArea(j,1):OutageArea(j,2)),'r--','MarkerFaceColor','g','Markersize',3,'LineWidth',1); hold on
        plot3(XX4_P(1,OutageArea(j,1):OutageArea(j,2)),XX4_P(2,OutageArea(j,1):OutageArea(j,2)),XX4_P(3,OutageArea(j,1):OutageArea(j,2)),'b-','MarkerFaceColor','g','Markersize',3,'LineWidth',1); hold on
        plot3(XX5_P(1,OutageArea(j,1):OutageArea(j,2)),XX5_P(2,OutageArea(j,1):OutageArea(j,2)),XX5_P(3,OutageArea(j,1):OutageArea(j,2)),'g-','MarkerFaceColor','g','Markersize',3,'LineWidth',1); hold on
        grid;
        xlabel('\bfEast direction [m]');
        ylabel('\bfNorth direction [m]');
        zlabel('\bfUp direction [m]');
        legend('\bfReference path','\bfUWB RN','\bfOutage','\bfLS-SVM','\bfLS-NN');%'\bfUWB',
        ylim([-5,1]);
    end
end

for i=1:BNnumb
    err_uwb(i,1) = immse(wsn_compute_BNpos(:,i),Ref_BNpos(:,i));
    err_x3(i,1) = immse(XX3_P(:,i),Ref_BNpos(:,i));
    err_new(i,1) = immse(XX5_P(:,i),Ref_BNpos(:,i));
    err_old(i,1) = immse(XX4_P(:,i),Ref_BNpos(:,i));
end

for j=1:OutageArea_numb
    figure;
    hold on
    plot((OutageArea(j,1):OutageArea(j,2))*T,err_old(OutageArea(j,1):OutageArea(j,2)),'b')%old
    plot((OutageArea(j,1):OutageArea(j,2))*T,err_new(OutageArea(j,1):OutageArea(j,2)),'g')%new
    hold off
    legend('\bfLS-SVM','\bfLS-NN');
    xlabel('\bfTime [s]');
    ylabel('\bfMSE [m^2]');
end

for ii = 1:OutageArea_numb
    disp(['Outage # ',num2str(ii) ]);
    disp(['LS-SVM mse[m]: ',num2str(mean(err_old(OutageArea(ii,1):OutageArea(ii,2))))]);
    disp([ 'LS-NN mse[m]: ',num2str(mean(err_new(OutageArea(ii,1):OutageArea(ii,2))))]);
end
